# Supplementary material for: 2-Amino-5-bromo­pyridinium 2-carb­oxy­benzoate
Source: Acta Crystallogr Sect E Struct Rep Online. 2010 Aug 11;66(Pt 9):o2269–70. doi: 10.1107/S1600536810030977 (PMC3008123; doi:10.1107/S1600536810030977)
Supplement: Supplementary file 1 [file e-66-o2269-sup1.cif]

##############################################################################
###                                                                        ###
###        Electronic paper (Acta Crystallographica Section E)             ###
###                                                                        ###
##############################################################################
#                                                                            #
# This CIF contains the data in a paper accepted for publication in Acta     #
# Crystallographica Section E. It conforms to the requirements of Notes      #
# for Authors for Section E, and has been peer reviewed under the auspices   #
# of the IUCr Commission on Journals.                                        #
#                                                                            #
# Full details of the Crystallographic Information File format               #
# are given in the paper "The Crystallographic Information File (CIF):       #
# a New Standard Archive File for Crystallography" by S. R. Hall, F. H.      #
# Allen and I. D. Brown [Acta Cryst. (1991), A47, 655-685].                  #
#                                                                            #
# The current version of the core CIF dictionary is obtainable from          #
# ftp://ftp.iucr.org/pub/cif_core.dic. The current version number is 2.4.    #
#                                                                            #
# Software is freely available for graphical display of the structure(s) in  #
# this CIF.  For information consult the CIF home page http://www.iucr.org/  #
# cif/home.html                                                              #
#                                                                            #
# This file may be used for bona fide research purposes within the           #
# scientific community so long as proper attribution is given to the journal # 
# article from which it was obtained.                                        #
#                                                                            #
##############################################################################
                                             
data_global
_audit_creation_method     'form.cif (version 2.0)'
_journal_data_validation_number     ?
_journal_date_recd_electronic     2010-07-26
_journal_date_accepted     2010-08-03
_journal_name_full     'Acta Crystallographica, Section E'
_journal_year     2010
_journal_volume     66
_journal_issue      9
_journal_page_first     o2269
_journal_page_last     o2270
_journal_paper_category     QO
_journal_coeditor_code     BT5311
_publ_contact_author_name     'Prof. Fun, Hoong-Kun'
_publ_contact_author_address
;
      X-ray Crystallography Unit
      School of Physics
      Universiti Sains Malaysia
      11800 USM, Penang
      MALAYSIA
;
_publ_contact_author_email     'hkfun@usm.my'
_publ_contact_author_fax     '604 6579150'
_publ_contact_author_phone     '604 6533652'
_publ_section_title
;
2-Amino-5-bromopyridinium 2-carboxybenzoate
;
loop_
    _publ_author_name
    _publ_author_footnote
    _publ_author_address
    'Ching Kheng Quah'
;
      Thomson Reuters ResearcherID: A-5525-2009.
;
;
      X-ray Crystallography Unit
      School of Physics
      Universiti Sains Malaysia
      11800 USM, Penang
      Malaysia
;
    'Madhukar Hemamalini' ?
;
      X-ray Crystallography Unit
      School of Physics
      Universiti Sains Malaysia
      11800 USM, Penang
      Malaysia
;
    'Hoong-Kun Fun'
;
      Thomson Reuters ResearcherID: A-3561-2009.
;
;     X-ray Crystallography Unit
      School of Physics
      Universiti Sains Malaysia
      11800 USM, Penang
      Malaysia
;
data_I
_audit_creation_method     SHELXL-97
_chemical_name_systematic
;
2-Amino-5-bromopyridinium 2-carboxybenzoate
;
_chemical_name_common     ?
_chemical_formula_moiety     'C5 H6 Br N2 +, C8 H5 O4 -'
_chemical_formula_sum     'C13 H11 Br N2 O4'
_chemical_formula_iupac     'C5 H6 Br N2 +, C8 H5 O4 -'
_chemical_formula_weight     339.15
_chemical_melting_point     ?
_symmetry_cell_setting     triclinic
_symmetry_space_group_name_H-M     'P -1'
_symmetry_space_group_name_Hall     '-P 1'
loop_
    _symmetry_equiv_pos_as_xyz
    'x, y, z'
    '-x, -y, -z'
_cell_length_a     9.0192(4)
_cell_length_b     10.2689(5)
_cell_length_c     14.4092(6)
_cell_angle_alpha     82.269(2)
_cell_angle_beta     83.969(2)
_cell_angle_gamma     87.845(2)
_cell_volume     1314.72(10)
_cell_formula_units_Z     4
_cell_measurement_reflns_used     9951
_cell_measurement_theta_min     2.30
_cell_measurement_theta_max     27.71
_cell_measurement_temperature     100.00(10)
_exptl_crystal_description     'block'
_exptl_crystal_colour     'colourless'
_exptl_crystal_size_max     0.235
_exptl_crystal_size_mid     0.197
_exptl_crystal_size_min     0.102
_exptl_crystal_density_diffrn     1.713
_exptl_crystal_density_meas     ?
_exptl_crystal_density_method     'not measured'
_exptl_crystal_F_000     680
_exptl_absorpt_coefficient_mu     3.142
_exptl_absorpt_correction_type     multi-scan
_exptl_absorpt_process_details     '(<i>SADABS</i>; Bruker, 2009)'
_exptl_absorpt_correction_T_min     0.5256
_exptl_absorpt_correction_T_max     0.7400
_exptl_special_details
;
The crystal was placed in the cold stream of an Oxford Cyrosystems Cobra
open-flow nitrogen cryostat (Cosier & Glazer, 1986) operating at 100.0 (1) K.
;
_diffrn_ambient_temperature     100
_diffrn_radiation_type     MoK\a
_diffrn_radiation_wavelength     0.71073
_diffrn_radiation_source     'fine-focus sealed tube'
_diffrn_radiation_monochromator     graphite
_diffrn_measurement_device_type
;
Bruker SMART APEXII CCD area-detector diffractometer
;
_diffrn_measurement_method     '\f and \w scans'
_diffrn_detector_area_resol_mean     ?
_diffrn_reflns_number     7631
_diffrn_reflns_av_R_equivalents     0.0000
_diffrn_reflns_av_sigmaI/netI     0.0545
_diffrn_reflns_theta_min     1.43
_diffrn_reflns_theta_max     30.00
_diffrn_reflns_theta_full     30.00
_diffrn_measured_fraction_theta_max     0.994
_diffrn_measured_fraction_theta_full     0.994
_diffrn_reflns_limit_h_min     -12
_diffrn_reflns_limit_h_max     12
_diffrn_reflns_limit_k_min     -14
_diffrn_reflns_limit_k_max     14
_diffrn_reflns_limit_l_min     -6
_diffrn_reflns_limit_l_max     20
_diffrn_standards_number     0
_diffrn_standards_interval_count     .
_diffrn_standards_interval_time     .
_diffrn_standards_decay_%     ?
_refine_special_details
;
Refinement of <i>F</i>^2^ against ALL reflections. The weighted <i>R</i>-factor
<i>wR</i> and goodness of fit <i>S</i> are based on <i>F</i>^2^, conventional
<i>R</i>-factors <i>R</i> are based on <i>F</i>, with <i>F</i> set to zero for
negative <i>F</i>^2^. The threshold expression of <i>F</i>^2^ >
\s(<i>F</i>^2^) is used only for calculating <i>R</i>-factors(gt) <i>etc</i>.
and is not relevant to the choice of reflections for refinement.
<i>R</i>-factors based on <i>F</i>^2^ are statistically about twice as large
as those based on <i>F</i>, and <i>R</i>- factors based on ALL data will be
even larger.
;
_reflns_number_total     7631
_reflns_number_gt     5583
_reflns_threshold_expression     I>2\s(I)
_refine_ls_structure_factor_coef     Fsqd
_refine_ls_matrix_type     full
_refine_ls_R_factor_all     0.0940
_refine_ls_R_factor_gt     0.0674
_refine_ls_wR_factor_gt     0.1826
_refine_ls_wR_factor_ref     0.1944
_refine_ls_goodness_of_fit_ref     1.088
_refine_ls_restrained_S_all     1.088
_refine_ls_number_reflns     7631
_refine_ls_number_parameters     364
_refine_ls_number_restraints     0
_refine_ls_hydrogen_treatment     constr
_refine_ls_weighting_scheme     calc
_refine_ls_weighting_details
        'calc w=1/[\s^2^(Fo^2^)+(0.0079P)^2^+15.1445P] where P=(Fo^2^+2Fc^2^)/3'
_atom_sites_solution_hydrogens     geom
_atom_sites_solution_primary     direct
_atom_sites_solution_secondary     difmap
_refine_ls_shift/su_max     ?
_refine_ls_shift/su_max_lt     0.001
_refine_ls_shift/su_mean     0.000
_refine_diff_density_max     1.139
_refine_diff_density_min     -1.253
_refine_ls_extinction_method     none
_refine_ls_extinction_coef     ?
loop_
    _atom_type_symbol
    _atom_type_description
    _atom_type_scat_dispersion_real
    _atom_type_scat_dispersion_imag
    _atom_type_scat_source
    'C' 'C' 0.0033 0.0016
                         'International Tables Vol C Tables 4.2.6.8 and 6.1.1.4'
    'H' 'H' 0.0000 0.0000
                         'International Tables Vol C Tables 4.2.6.8 and 6.1.1.4'
    'N' 'N' 0.0061 0.0033
                         'International Tables Vol C Tables 4.2.6.8 and 6.1.1.4'
    'O' 'O' 0.0106 0.0060
                         'International Tables Vol C Tables 4.2.6.8 and 6.1.1.4'
    'Br' 'Br' -0.2901 2.4595
                         'International Tables Vol C Tables 4.2.6.8 and 6.1.1.4'
_computing_data_collection     'APEX2 (Bruker, 2009)'
_computing_cell_refinement     'SAINT (Bruker, 2009)'
_computing_data_reduction     'SAINT (Bruker, 2009)'
_computing_structure_solution     'SHELXTL (Sheldrick, 2008)'
_computing_structure_refinement     'SHELXTL (Sheldrick, 2008)'
_computing_molecular_graphics     'SHELXTL (Sheldrick, 2008)'
_computing_publication_material
;
SHELXTL (Sheldrick, 2008) and PLATON (Spek, 2009)
;
loop_
    _atom_site_type_symbol
    _atom_site_label
    _atom_site_fract_x
    _atom_site_fract_y
    _atom_site_fract_z
    _atom_site_U_iso_or_equiv
    _atom_site_adp_type
    _atom_site_calc_flag
    _atom_site_refinement_flags
    _atom_site_occupancy
    _atom_site_disorder_assembly
    _atom_site_disorder_group
    Br Br1A 0.79304(8) 0.52547(8) 0.47978(5) 0.03121(19) Uani d . 1 . .
    N N1A 0.6074(6) 0.6549(5) 0.7230(4) 0.0196(10) Uani d . 1 . .
    H H1N1 0.6339 0.6324 0.7790 0.023 Uiso d R 1 . .
    N N2A 0.3893(6) 0.7645(6) 0.7726(4) 0.0236(11) Uani d . 1 . .
    H H2NA 0.2872 0.7862 0.7731 0.02(2) Uiso d R 1 . .
    H H3NA 0.4231 0.7281 0.8335 0.03(2) Uiso d R 1 . .
    C C1A 0.7009(7) 0.6012(7) 0.6581(4) 0.0223(13) Uani d . 1 . .
    H H1AA 0.7894 0.5596 0.6749 0.027 Uiso calc R 1 . .
    C C2A 0.6649(7) 0.6083(7) 0.5678(4) 0.0223(13) Uani d . 1 . .
    C C3A 0.5324(7) 0.6715(7) 0.5428(4) 0.0243(13) Uani d . 1 . .
    H H3AA 0.5077 0.6766 0.4813 0.029 Uiso calc R 1 . .
    C C4A 0.4383(8) 0.7262(7) 0.6095(4) 0.0244(13) Uani d . 1 . .
    H H4AA 0.3505 0.7696 0.5932 0.029 Uiso calc R 1 . .
    C C5A 0.4765(7) 0.7158(6) 0.7033(4) 0.0206(12) Uani d . 1 . .
    H H2O3 1.0538 0.7571 0.5815 0.031 Uiso d R 1 . .
    Br Br1B 0.69848(8) 0.98559(8) 0.01879(5) 0.03200(19) Uani d . 1 . .
    N N1B 0.8885(6) 0.8524(6) 0.2596(4) 0.0221(11) Uani d . 1 . .
    H H2N1 0.8515 0.8432 0.3223 0.027 Uiso d R 1 . .
    N N2B 1.0992(7) 0.7300(6) 0.2998(4) 0.0261(12) Uani d . 1 . .
    H H3N2 1.2048 0.7046 0.2816 0.031 Uiso d R 1 . .
    H H4N2 1.0882 0.7577 0.3502 0.031 Uiso d R 1 . .
    C C1B 0.7963(7) 0.9101(7) 0.1972(4) 0.0222(13) Uani d . 1 . .
    H H1BA 0.7119 0.9571 0.2180 0.027 Uiso calc R 1 . .
    C C2B 0.8265(7) 0.8995(7) 0.1045(4) 0.0229(13) Uani d . 1 . .
    C C3B 0.9539(8) 0.8290(7) 0.0737(5) 0.0257(14) Uani d . 1 . .
    H H3BA 0.9755 0.8216 0.0101 0.031 Uiso calc R 1 . .
    C C4B 1.0461(8) 0.7713(7) 0.1368(4) 0.0245(13) Uani d . 1 . .
    H H4BA 1.1305 0.7237 0.1168 0.029 Uiso calc R 1 . .
    C C5B 1.0122(7) 0.7843(7) 0.2339(4) 0.0222(13) Uani d . 1 . .
    O O1B 0.7873(6) 0.9253(6) 0.4244(3) 0.0348(13) Uani d . 1 . .
    O O2B 0.9788(5) 0.8164(5) 0.4822(3) 0.0255(10) Uani d . 1 . .
    O O3B 1.0802(6) 0.7552(5) 0.6291(3) 0.0301(11) Uani d . 1 . .
    O O4B 1.0764(6) 0.8386(5) 0.7617(3) 0.0291(11) Uani d . 1 . .
    C C10B 0.8034(7) 0.9257(6) 0.5868(4) 0.0195(12) Uani d . 1 . .
    C C6B 0.7961(8) 0.9415(7) 0.7535(4) 0.0232(13) Uani d . 1 . .
    H H6BA 0.8386 0.9233 0.8101 0.028 Uiso calc R 1 . .
    C C7B 0.6601(8) 1.0105(7) 0.7525(5) 0.0252(13) Uani d . 1 . .
    H H7BA 0.6122 1.0362 0.8077 0.030 Uiso calc R 1 . .
    C C8B 0.5967(8) 1.0405(7) 0.6684(5) 0.0253(13) Uani d . 1 . .
    H H8BA 0.5074 1.0884 0.6663 0.030 Uiso calc R 1 . .
    C C9B 0.6676(7) 0.9984(7) 0.5881(4) 0.0216(12) Uani d . 1 . .
    H H9BA 0.6239 1.0188 0.5321 0.026 Uiso calc R 1 . .
    C C11B 0.8708(7) 0.8986(6) 0.6729(4) 0.0202(12) Uani d . 1 . .
    C C12B 0.8597(7) 0.8867(6) 0.4919(4) 0.0200(12) Uani d . 1 . .
    C C13B 1.0179(7) 0.8290(7) 0.6895(5) 0.0233(13) Uani d . 1 . .
    O O1A 0.4113(6) 0.6654(5) 1.2511(3) 0.0313(11) Uani d . 1 . .
    O O2A 0.3986(6) 0.7420(5) 1.1025(3) 0.0284(11) Uani d . 1 . .
    H H1OA 0.4630 0.7831 1.0627 0.043 Uiso d R 1 . .
    O O3A 0.5145(5) 0.6946(5) 0.9528(3) 0.0271(10) Uani d . 1 . .
    O O4A 0.7025(6) 0.5820(6) 0.8916(3) 0.0344(13) Uani d . 1 . .
    C C6A 0.8161(7) 0.5016(7) 1.0550(4) 0.0222(13) Uani d . 1 . .
    H H6AB 0.8572 0.4762 0.9981 0.027 Uiso calc R 1 . .
    C C7A 0.8877(7) 0.4632(7) 1.1348(5) 0.0247(13) Uani d . 1 . .
    H H7AB 0.9766 0.4145 1.1309 0.030 Uiso calc R 1 . .
    C C8A 0.8256(8) 0.4979(7) 1.2215(4) 0.0245(13) Uani d . 1 . .
    H H8AB 0.8736 0.4741 1.2755 0.029 Uiso calc R 1 . .
    C C9A 0.6919(7) 0.5682(6) 1.2255(4) 0.0219(12) Uani d . 1 . .
    H H9AB 0.6506 0.5902 1.2834 0.026 Uiso calc R 1 . .
    C C10A 0.6164(7) 0.6075(6) 1.1468(4) 0.0197(12) Uani d . 1 . .
    C C11A 0.6819(7) 0.5788(6) 1.0570(4) 0.0190(12) Uani d . 1 . .
    C C12A 0.4671(8) 0.6747(7) 1.1692(5) 0.0240(13) Uani d . 1 . .
    C C13A 0.6295(7) 0.6207(7) 0.9607(4) 0.0215(12) Uani d . 1 . .
loop_
    _atom_site_aniso_label
    _atom_site_aniso_U_11
    _atom_site_aniso_U_22
    _atom_site_aniso_U_33
    _atom_site_aniso_U_12
    _atom_site_aniso_U_13
    _atom_site_aniso_U_23
    Br1A 0.0271(4) 0.0455(4) 0.0232(3) -0.0034(3) 0.0011(3) -0.0148(3)
    N1A 0.022(3) 0.024(3) 0.013(2) -0.003(2) -0.0037(19) -0.0040(19)
    N2A 0.022(3) 0.030(3) 0.020(3) -0.001(2) -0.002(2) -0.006(2)
    C1A 0.020(3) 0.026(3) 0.021(3) -0.005(2) -0.002(2) -0.004(2)
    C2A 0.024(3) 0.030(3) 0.014(3) -0.008(3) 0.003(2) -0.008(2)
    C3A 0.026(3) 0.033(4) 0.017(3) -0.007(3) -0.006(2) -0.008(3)
    C4A 0.023(3) 0.030(4) 0.020(3) -0.005(3) -0.007(2) 0.000(2)
    C5A 0.022(3) 0.022(3) 0.019(3) -0.005(2) -0.003(2) -0.004(2)
    Br1B 0.0262(4) 0.0485(5) 0.0208(3) -0.0002(3) -0.0066(3) 0.0002(3)
    N1B 0.023(3) 0.028(3) 0.016(2) 0.000(2) 0.001(2) -0.006(2)
    N2B 0.028(3) 0.031(3) 0.019(3) 0.004(2) 0.000(2) -0.004(2)
    C1B 0.021(3) 0.024(3) 0.022(3) -0.005(2) -0.002(2) -0.004(2)
    C2B 0.022(3) 0.028(3) 0.020(3) -0.005(3) -0.004(2) -0.004(2)
    C3B 0.028(3) 0.030(4) 0.019(3) -0.006(3) 0.003(2) -0.009(3)
    C4B 0.026(3) 0.029(3) 0.018(3) 0.000(3) 0.003(2) -0.008(2)
    C5B 0.024(3) 0.023(3) 0.019(3) -0.005(2) 0.001(2) -0.002(2)
    O1B 0.036(3) 0.051(3) 0.018(2) 0.014(3) -0.007(2) -0.007(2)
    O2B 0.022(2) 0.033(3) 0.021(2) 0.0008(19) 0.0014(18) -0.0059(19)
    O3B 0.034(3) 0.037(3) 0.020(2) 0.012(2) -0.008(2) -0.007(2)
    O4B 0.029(3) 0.033(3) 0.028(2) 0.003(2) -0.014(2) -0.004(2)
    C10B 0.022(3) 0.021(3) 0.016(3) -0.003(2) -0.003(2) -0.001(2)
    C6B 0.033(3) 0.024(3) 0.014(3) 0.000(3) -0.005(2) -0.004(2)
    C7B 0.030(3) 0.027(3) 0.019(3) -0.003(3) 0.001(3) -0.008(2)
    C8B 0.023(3) 0.030(4) 0.024(3) 0.004(3) -0.001(2) -0.007(3)
    C9B 0.023(3) 0.027(3) 0.015(3) -0.002(2) -0.001(2) -0.002(2)
    C11B 0.022(3) 0.021(3) 0.018(3) -0.002(2) -0.001(2) -0.004(2)
    C12B 0.020(3) 0.023(3) 0.016(3) -0.002(2) -0.001(2) 0.000(2)
    C13B 0.020(3) 0.024(3) 0.026(3) 0.004(2) -0.008(2) -0.004(2)
    O1A 0.035(3) 0.033(3) 0.021(2) 0.008(2) 0.008(2) 0.002(2)
    O2A 0.030(3) 0.035(3) 0.018(2) 0.009(2) 0.0023(18) -0.0023(19)
    O3A 0.027(2) 0.036(3) 0.019(2) 0.010(2) -0.0050(18) -0.0047(19)
    O4A 0.033(3) 0.057(4) 0.013(2) 0.015(3) -0.0048(19) -0.005(2)
    C6A 0.021(3) 0.029(3) 0.016(3) 0.000(3) 0.003(2) -0.006(2)
    C7A 0.021(3) 0.028(3) 0.022(3) 0.002(3) 0.001(2) 0.002(3)
    C8A 0.026(3) 0.030(3) 0.018(3) -0.003(3) -0.005(2) 0.000(2)
    C9A 0.028(3) 0.023(3) 0.014(3) -0.002(3) 0.001(2) -0.004(2)
    C10A 0.023(3) 0.020(3) 0.016(3) 0.000(2) 0.002(2) -0.005(2)
    C11A 0.021(3) 0.022(3) 0.014(3) -0.002(2) 0.002(2) -0.004(2)
    C12A 0.028(3) 0.020(3) 0.024(3) 0.002(3) 0.001(3) -0.004(2)
    C13A 0.022(3) 0.028(3) 0.015(3) -0.004(2) -0.002(2) -0.002(2)
_geom_special_details
;
All e.s.d.'s (except the e.s.d. in the dihedral angle between two l.s. planes)
are estimated using the full covariance matrix. The cell e.s.d.'s are taken
into account individually in the estimation of e.s.d.'s in distances, angles
and torsion angles; correlations between e.s.d.'s in cell parameters are only
used when they are defined by crystal symmetry. An approximate (isotropic)
treatment of cell e.s.d.'s is used for estimating e.s.d.'s involving l.s.
planes.
;
loop_
    _geom_bond_atom_site_label_1
    _geom_bond_atom_site_label_2
    _geom_bond_site_symmetry_2
    _geom_bond_distance
    _geom_bond_publ_flag
    Br1A C2A . 1.891(6) ?
    N1A C1A . 1.352(8) ?
    N1A C5A . 1.354(8) ?
    N1A H1N1 . 0.8651 ?
    N2A C5A . 1.343(8) ?
    N2A H2NA . 0.9388 ?
    N2A H3NA . 0.9814 ?
    C1A C2A . 1.366(9) ?
    C1A H1AA . 0.9300 ?
    C2A C3A . 1.396(10) ?
    C3A C4A . 1.378(9) ?
    C3A H3AA . 0.9300 ?
    C4A C5A . 1.418(9) ?
    C4A H4AA . 0.9300 ?
    Br1B C2B . 1.889(7) ?
    N1B C5B . 1.340(8) ?
    N1B C1B . 1.352(8) ?
    N1B H2N1 . 0.9235 ?
    N2B C5B . 1.345(8) ?
    N2B H3N2 . 0.9952 ?
    N2B H4N2 . 0.8108 ?
    C1B C2B . 1.353(9) ?
    C1B H1BA . 0.9300 ?
    C2B C3B . 1.400(10) ?
    C3B C4B . 1.359(10) ?
    C3B H3BA . 0.9300 ?
    C4B C5B . 1.423(9) ?
    C4B H4BA . 0.9300 ?
    O1B C12B . 1.241(8) ?
    O2B C12B . 1.277(8) ?
    O3B C13B . 1.300(8) ?
    O3B H2O3 . 0.7471 ?
    O4B C13B . 1.231(8) ?
    C10B C9B . 1.410(9) ?
    C10B C11B . 1.428(8) ?
    C10B C12B . 1.508(9) ?
    C6B C7B . 1.394(10) ?
    C6B C11B . 1.396(9) ?
    C6B H6BA . 0.9300 ?
    C7B C8B . 1.385(9) ?
    C7B H7BA . 0.9300 ?
    C8B C9B . 1.375(9) ?
    C8B H8BA . 0.9300 ?
    C9B H9BA . 0.9300 ?
    C11B C13B . 1.510(9) ?
    O1A C12A . 1.226(8) ?
    O2A C12A . 1.302(8) ?
    O2A H1OA . 0.8532 ?
    O3A C13A . 1.267(8) ?
    O4A C13A . 1.239(8) ?
    C6A C7A . 1.381(9) ?
    C6A C11A . 1.421(9) ?
    C6A H6AB . 0.9300 ?
    C7A C8A . 1.399(9) ?
    C7A H7AB . 0.9300 ?
    C8A C9A . 1.382(9) ?
    C8A H8AB . 0.9300 ?
    C9A C10A . 1.389(9) ?
    C9A H9AB . 0.9300 ?
    C10A C11A . 1.428(8) ?
    C10A C12A . 1.514(9) ?
    C11A C13A . 1.515(8) ?
loop_
    _geom_angle_atom_site_label_1
    _geom_angle_atom_site_label_2
    _geom_angle_atom_site_label_3
    _geom_angle_site_symmetry_1
    _geom_angle_site_symmetry_3
    _geom_angle
    _geom_angle_publ_flag
    C1A N1A C5A . . 123.1(5) ?
    C1A N1A H1N1 . . 111.1 ?
    C5A N1A H1N1 . . 124.9 ?
    C5A N2A H2NA . . 126.7 ?
    C5A N2A H3NA . . 109.3 ?
    H2NA N2A H3NA . . 115.7 ?
    N1A C1A C2A . . 119.7(6) ?
    N1A C1A H1AA . . 120.2 ?
    C2A C1A H1AA . . 120.2 ?
    C1A C2A C3A . . 119.9(6) ?
    C1A C2A Br1A . . 118.9(5) ?
    C3A C2A Br1A . . 121.1(5) ?
    C4A C3A C2A . . 119.8(6) ?
    C4A C3A H3AA . . 120.1 ?
    C2A C3A H3AA . . 120.1 ?
    C3A C4A C5A . . 119.4(6) ?
    C3A C4A H4AA . . 120.3 ?
    C5A C4A H4AA . . 120.3 ?
    N2A C5A N1A . . 119.0(6) ?
    N2A C5A C4A . . 122.9(6) ?
    N1A C5A C4A . . 118.1(6) ?
    C5B N1B C1B . . 122.7(6) ?
    C5B N1B H2N1 . . 118.9 ?
    C1B N1B H2N1 . . 116.7 ?
    C5B N2B H3N2 . . 120.3 ?
    C5B N2B H4N2 . . 117.1 ?
    H3N2 N2B H4N2 . . 112.4 ?
    N1B C1B C2B . . 120.1(6) ?
    N1B C1B H1BA . . 120.0 ?
    C2B C1B H1BA . . 120.0 ?
    C1B C2B C3B . . 119.6(6) ?
    C1B C2B Br1B . . 119.0(5) ?
    C3B C2B Br1B . . 121.4(5) ?
    C4B C3B C2B . . 120.0(6) ?
    C4B C3B H3BA . . 120.0 ?
    C2B C3B H3BA . . 120.0 ?
    C3B C4B C5B . . 119.3(6) ?
    C3B C4B H4BA . . 120.3 ?
    C5B C4B H4BA . . 120.3 ?
    N1B C5B N2B . . 119.5(6) ?
    N1B C5B C4B . . 118.2(6) ?
    N2B C5B C4B . . 122.2(6) ?
    C13B O3B H2O3 . . 121.4 ?
    C9B C10B C11B . . 117.6(6) ?
    C9B C10B C12B . . 114.3(5) ?
    C11B C10B C12B . . 128.1(6) ?
    C7B C6B C11B . . 122.4(6) ?
    C7B C6B H6BA . . 118.8 ?
    C11B C6B H6BA . . 118.8 ?
    C8B C7B C6B . . 119.4(6) ?
    C8B C7B H7BA . . 120.3 ?
    C6B C7B H7BA . . 120.3 ?
    C9B C8B C7B . . 119.2(6) ?
    C9B C8B H8BA . . 120.4 ?
    C7B C8B H8BA . . 120.4 ?
    C8B C9B C10B . . 123.0(6) ?
    C8B C9B H9BA . . 118.5 ?
    C10B C9B H9BA . . 118.5 ?
    C6B C11B C10B . . 118.3(6) ?
    C6B C11B C13B . . 113.6(6) ?
    C10B C11B C13B . . 128.2(6) ?
    O1B C12B O2B . . 121.6(6) ?
    O1B C12B C10B . . 118.0(6) ?
    O2B C12B C10B . . 120.4(6) ?
    O4B C13B O3B . . 120.1(6) ?
    O4B C13B C11B . . 120.0(6) ?
    O3B C13B C11B . . 119.9(6) ?
    C12A O2A H1OA . . 108.9 ?
    C7A C6A C11A . . 122.3(6) ?
    C7A C6A H6AB . . 118.9 ?
    C11A C6A H6AB . . 118.9 ?
    C6A C7A C8A . . 119.7(6) ?
    C6A C7A H7AB . . 120.2 ?
    C8A C7A H7AB . . 120.2 ?
    C9A C8A C7A . . 119.0(6) ?
    C9A C8A H8AB . . 120.5 ?
    C7A C8A H8AB . . 120.5 ?
    C8A C9A C10A . . 122.8(6) ?
    C8A C9A H9AB . . 118.6 ?
    C10A C9A H9AB . . 118.6 ?
    C9A C10A C11A . . 119.0(6) ?
    C9A C10A C12A . . 113.5(5) ?
    C11A C10A C12A . . 127.5(6) ?
    C6A C11A C10A . . 117.1(6) ?
    C6A C11A C13A . . 113.9(5) ?
    C10A C11A C13A . . 129.0(6) ?
    O1A C12A O2A . . 120.2(6) ?
    O1A C12A C10A . . 119.2(6) ?
    O2A C12A C10A . . 120.6(6) ?
    O4A C13A O3A . . 122.0(6) ?
    O4A C13A C11A . . 118.2(6) ?
    O3A C13A C11A . . 119.8(5) ?
loop_
    _geom_torsion_atom_site_label_1
    _geom_torsion_atom_site_label_2
    _geom_torsion_atom_site_label_3
    _geom_torsion_atom_site_label_4
    _geom_torsion_site_symmetry_1
    _geom_torsion_site_symmetry_2
    _geom_torsion_site_symmetry_3
    _geom_torsion_site_symmetry_4
    _geom_torsion
    _geom_torsion_publ_flag
    C5A N1A C1A C2A . . . . 0.5(10) ?
    N1A C1A C2A C3A . . . . 0.3(10) ?
    N1A C1A C2A Br1A . . . . -177.1(5) ?
    C1A C2A C3A C4A . . . . -0.1(10) ?
    Br1A C2A C3A C4A . . . . 177.3(5) ?
    C2A C3A C4A C5A . . . . -0.9(10) ?
    C1A N1A C5A N2A . . . . 178.9(6) ?
    C1A N1A C5A C4A . . . . -1.6(9) ?
    C3A C4A C5A N2A . . . . -178.8(6) ?
    C3A C4A C5A N1A . . . . 1.7(10) ?
    C5B N1B C1B C2B . . . . 0.5(10) ?
    N1B C1B C2B C3B . . . . -0.2(10) ?
    N1B C1B C2B Br1B . . . . -178.2(5) ?
    C1B C2B C3B C4B . . . . 0.2(10) ?
    Br1B C2B C3B C4B . . . . 178.1(5) ?
    C2B C3B C4B C5B . . . . -0.5(10) ?
    C1B N1B C5B N2B . . . . 179.7(6) ?
    C1B N1B C5B C4B . . . . -0.7(10) ?
    C3B C4B C5B N1B . . . . 0.7(10) ?
    C3B C4B C5B N2B . . . . -179.7(7) ?
    C11B C6B C7B C8B . . . . -1.2(11) ?
    C6B C7B C8B C9B . . . . 1.7(10) ?
    C7B C8B C9B C10B . . . . -0.2(11) ?
    C11B C10B C9B C8B . . . . -1.7(10) ?
    C12B C10B C9B C8B . . . . 178.5(6) ?
    C7B C6B C11B C10B . . . . -0.7(10) ?
    C7B C6B C11B C13B . . . . 178.5(6) ?
    C9B C10B C11B C6B . . . . 2.1(9) ?
    C12B C10B C11B C6B . . . . -178.2(6) ?
    C9B C10B C11B C13B . . . . -177.0(6) ?
    C12B C10B C11B C13B . . . . 2.7(11) ?
    C9B C10B C12B O1B . . . . 2.9(9) ?
    C11B C10B C12B O1B . . . . -176.8(6) ?
    C9B C10B C12B O2B . . . . -177.4(6) ?
    C11B C10B C12B O2B . . . . 2.9(10) ?
    C6B C11B C13B O4B . . . . -15.4(9) ?
    C10B C11B C13B O4B . . . . 163.8(7) ?
    C6B C11B C13B O3B . . . . 162.2(6) ?
    C10B C11B C13B O3B . . . . -18.6(10) ?
    C11A C6A C7A C8A . . . . 1.5(10) ?
    C6A C7A C8A C9A . . . . 1.2(10) ?
    C7A C8A C9A C10A . . . . -0.7(10) ?
    C8A C9A C10A C11A . . . . -2.5(10) ?
    C8A C9A C10A C12A . . . . 175.9(6) ?
    C7A C6A C11A C10A . . . . -4.6(10) ?
    C7A C6A C11A C13A . . . . 174.7(6) ?
    C9A C10A C11A C6A . . . . 5.0(9) ?
    C12A C10A C11A C6A . . . . -173.1(6) ?
    C9A C10A C11A C13A . . . . -174.2(6) ?
    C12A C10A C11A C13A . . . . 7.7(11) ?
    C9A C10A C12A O1A . . . . -14.9(9) ?
    C11A C10A C12A O1A . . . . 163.3(7) ?
    C9A C10A C12A O2A . . . . 164.9(6) ?
    C11A C10A C12A O2A . . . . -16.9(10) ?
    C6A C11A C13A O4A . . . . 2.3(9) ?
    C10A C11A C13A O4A . . . . -178.5(7) ?
    C6A C11A C13A O3A . . . . -177.0(6) ?
    C10A C11A C13A O3A . . . . 2.2(10) ?
loop_
    _geom_hbond_atom_site_label_D
    _geom_hbond_atom_site_label_H
    _geom_hbond_atom_site_label_A
    _geom_hbond_site_symmetry_A
    _geom_hbond_distance_DH
    _geom_hbond_distance_HA
    _geom_hbond_distance_DA
    _geom_hbond_angle_DHA
    _geom_hbond_publ_flag
    N1A H1N1 O4A . 0.86 1.80 2.664(7) 176 yes
    N2A H2NA O4B 1_455 0.94 1.97 2.910(8) 175 yes
    N2A H3NA O3A . 0.98 1.97 2.930(7) 167 yes
    O3B H2O3 O2B . 0.75 1.68 2.391(6) 159 yes
    N1B H2N1 O1B . 0.92 1.82 2.647(7) 147 yes
    N2B H3N2 O1A 1_654 1.00 1.91 2.903(8) 176 yes
    N2B H4N2 O2B . 0.81 2.20 2.971(7) 160 yes
    C4A H4AA O3B 1_455 0.93 2.44 3.219(9) 141 yes
    C4B H4BA O2A 1_654 0.93 2.42 3.175(9) 139 yes
