# Supplementary material for: 2-Amino-5-bromo­pyridinium 2-carb­oxy­benzoate
Source: Acta Crystallogr Sect E Struct Rep Online. 2010 Aug 11;66(Pt 9):o2269–70. doi: 10.1107/S1600536810030977 (PMC3008123; doi:10.1107/S1600536810030977)
Supplement: Supplementary file 2 [file e-66-o2269-Isup2.hkl]

# 
# h,k,l, Fc-squared, Fo-squared, sigma(Fo-squared) and status flag 
# 
data_I
_shelx_title ' h74m in P-1 (100K)' 
_shelx_refln_list_code          4 
_shelx_F_calc_maximum      293.06 
_exptl_crystal_F_000       680.00 
_reflns_d_resolution_high  0.7107 
 
loop_ 
 _symmetry_equiv_pos_as_xyz 
 'x, y, z' 
 '-x, -y, -z' 
 
_cell_length_a     9.0192 
_cell_length_b    10.2689 
_cell_length_c    14.4092 
_cell_angle_alpha  82.269 
_cell_angle_beta   83.969 
_cell_angle_gamma  87.845 
 
_shelx_F_squared_multiplier     1.000 
 
loop_ 
 _refln_index_h 
 _refln_index_k 
 _refln_index_l 
 _refln_F_squared_calc 
 _refln_F_squared_meas 
 _refln_F_squared_sigma 
 _refln_observed_status 
   1   0   0       54.94       45.44      1.42 o 
   2   0   0     3130.71     3210.95     48.84 o 
   3   0   0     1824.84     2174.56     74.37 o 
   4   0   0        8.18       10.67      2.21 o 
   5   0   0       91.55      105.58      5.06 o 
   6   0   0      774.94      916.26     27.27 o 
   7   0   0      112.66      110.80      9.01 o 
   8   0   0     1301.50     1350.29     41.65 o 
   9   0   0       47.86      155.85     18.33 o 
  10   0   0     2093.46     1980.55     84.64 o 
  11   0   0       83.80       36.51     15.73 o 
  12   0   0      429.56      279.53    156.95 o 
 -12   1   0        1.30       13.28     23.47 o 
 -11   1   0        5.06        6.16     20.94 o 
 -10   1   0        6.18       65.12     36.43 o 
  -9   1   0       39.22       31.06      9.88 o 
  -8   1   0       55.53       73.66     10.04 o 
  -7   1   0     2555.39     3714.13    120.28 o 
  -6   1   0       41.99       24.26      3.79 o 
  -5   1   0     4897.84     4681.05     82.03 o 
  -4   1   0     1991.51     2446.66    129.13 o 
  -3   1   0      145.58      177.74      5.14 o 
  -2   1   0       71.39       79.03      3.00 o 
  -1   1   0     7158.99     5704.00    141.70 o 
   0   1   0       10.77        5.37      1.03 o 
   1   1   0       37.67       -5.29      2.69 o 
   2   1   0     1527.87     1714.30     42.28 o 
   3   1   0    13362.62    13726.39    238.59 o 
   4   1   0        0.46       -3.32      1.66 o 
   5   1   0     2327.73     2537.86     74.21 o 
   6   1   0       61.04       53.58      4.11 o 
   7   1   0      401.99      400.68     13.20 o 
   8   1   0      161.00      140.75     17.86 o 
   9   1   0       89.83       77.84     10.27 o 
  10   1   0       29.66       36.35     14.46 o 
  11   1   0      191.27      216.70     25.29 o 
  12   1   0       20.65       26.32     18.41 o 
 -12   2   0      111.05      143.36     29.40 o 
 -11   2   0       86.06       72.39     23.71 o 
 -10   2   0     1087.32     1034.49     43.23 o 
  -9   2   0      241.87      251.55     17.86 o 
  -8   2   0     1258.30     1128.69     33.19 o 
  -7   2   0       14.44       -0.87      6.01 o 
  -6   2   0      487.77      480.50     12.09 o 
  -5   2   0        0.36       23.63     10.75 o 
  -4   2   0      185.29      309.79      8.30 o 
  -3   2   0        0.91        1.11      2.29 o 
  -2   2   0    19410.72    15254.42    302.76 o 
  -1   2   0       60.71       52.00      2.45 o 
   0   2   0     4975.72     4924.30     81.95 o 
   1   2   0        6.69       -0.71      1.26 o 
   2   2   0    72639.26    75202.27   1715.40 o 
   3   2   0       62.93       83.30      4.58 o 
   4   2   0     1718.75     1797.59     39.99 o 
   5   2   0        0.15        3.40      3.08 o 
   6   2   0     2250.78     2195.90     39.75 o 
   7   2   0      964.74     1106.01     37.78 o 
   8   2   0     2203.14     1973.75     56.66 o 
   9   2   0       81.85       94.83     11.30 o 
  10   2   0      585.51      603.62     31.14 o 
  11   2   0       38.20       12.88     18.73 o 
  12   2   0      392.29      408.18     30.11 o 
 -12   3   0        8.18       -2.92     23.55 o 
 -11   3   0       97.03      122.57     25.53 o 
 -10   3   0       93.94       93.25     17.94 o 
  -9   3   0     1087.93     1142.60     49.87 o 
  -8   3   0      114.20      117.83     13.12 o 
  -7   3   0     1492.85     1503.45     37.46 o 
  -6   3   0      252.48      275.42     11.70 o 
  -5   3   0     3452.10     3361.18     69.07 o 
  -4   3   0      202.54      243.01      8.54 o 
  -3   3   0     2729.92     2717.49     55.64 o 
  -2   3   0        6.45        5.77      2.53 o 
  -1   3   0        7.82        3.87      1.74 o 
   1   3   0    85884.02    86133.41   1498.23 o 
   2   3   0        0.81        0.55      3.08 o 
   3   3   0     4818.27     4728.07    110.96 o 
   4   3   0       42.01       40.46      3.64 o 
   5   3   0     2958.22     2871.99     54.85 o 
   6   3   0      267.20      317.14     13.67 o 
   7   3   0      186.98      147.47      7.67 o 
   8   3   0        2.53       -5.45      7.03 o 
   9   3   0      222.79      243.49     15.02 o 
  10   3   0        1.78        1.42     16.12 o 
  11   3   0      479.74      455.44     29.95 o 
  12   3   0      269.32      275.02     26.16 o 
 -12   4   0       25.17      -12.64     24.26 o 
 -11   4   0       50.36       59.98     23.00 o 
 -10   4   0      196.83      219.86     19.36 o 
  -9   4   0       63.53       59.98     12.88 o 
  -8   4   0      525.70      521.83     24.42 o 
  -7   4   0       30.85       33.43      9.80 o 
  -6   4   0       17.67       15.33      6.72 o 
  -5   4   0       30.78       37.85      5.85 o 
  -4   4   0      613.33      634.68     16.52 o 
  -3   4   0       13.47       10.67      3.64 o 
  -2   4   0      162.13      136.56      6.16 o 
  -1   4   0      149.02      173.47      4.90 o 
   0   4   0     5321.00     5064.26     80.45 o 
   1   4   0       32.63       21.50      2.29 o 
   2   4   0     3704.57     3903.40     68.99 o 
   3   4   0       42.57       48.84      4.58 o 
   4   4   0      223.31      278.10      9.33 o 
   5   4   0     1411.78     1511.35     45.28 o 
   6   4   0      215.89      206.34      8.30 o 
   7   4   0       15.73       13.75      5.61 o 
   8   4   0     1417.65     1427.50     35.17 o 
   9   4   0        4.20       -1.03      4.19 o 
  10   4   0      774.16      658.55     39.44 o 
  11   4   0        9.84       13.67     17.86 o 
  12   4   0       35.36        2.53     20.07 o 
 -11   5   0        3.30       22.13     21.42 o 
 -10   5   0       61.94       34.61     47.26 o 
  -9   5   0      757.18      725.64     42.36 o 
  -8   5   0      261.06      261.27     22.52 o 
  -7   5   0     2793.57     2718.44     68.76 o 
  -6   5   0      265.89      232.74     12.09 o 
  -5   5   0     1450.47     1486.46     36.35 o 
  -4   5   0      173.75      192.44     10.67 o 
  -3   5   0     2349.83     2656.88     49.71 o 
  -2   5   0       11.89       19.28      5.61 o 
  -1   5   0      294.09      331.13      7.98 o 
   0   5   0       15.31        9.01      2.45 o 
   1   5   0     1665.51     1878.36     60.85 o 
   2   5   0      118.58      154.90      6.01 o 
   3   5   0    36904.84    38450.30    802.38 o 
   4   5   0       50.31       56.19      5.77 o 
   5   5   0     2528.52     2424.77     50.82 o 
   6   5   0        7.78        5.77      5.29 o 
   7   5   0      548.71      585.21     17.54 o 
   8   5   0       34.59       24.26      7.19 o 
   9   5   0      237.48      223.81     11.14 o 
  10   5   0      173.20      142.09     22.37 o 
  11   5   0      180.72      172.05     21.57 o 
 -11   6   0        0.96       -8.14     33.59 o 
 -10   6   0       44.19       55.00     21.50 o 
  -9   6   0        1.42      -24.26     25.45 o 
  -8   6   0        5.39        1.66     15.65 o 
  -7   6   0       10.85       -2.37     11.22 o 
  -6   6   0       71.26      100.29     10.27 o 
  -5   6   0       54.04       35.80      7.27 o 
  -4   6   0     2120.52     2029.54     47.18 o 
  -3   6   0      208.49      212.98      9.33 o 
  -2   6   0      863.80      839.21     18.81 o 
  -1   6   0       38.17       33.51      4.03 o 
   0   6   0      912.57      878.64     20.07 o 
   1   6   0        0.63       -1.82      2.29 o 
   2   6   0      682.18     1197.13     56.51 o 
   3   6   0        6.94        4.74     15.49 o 
   4   6   0      114.57      131.90     10.27 o 
   5   6   0        7.44       12.88      6.16 o 
   6   6   0     1060.63     1068.95     26.00 o 
   7   6   0        1.46       -3.16      6.09 o 
   8   6   0      311.52      334.13     15.33 o 
   9   6   0       65.27       46.55     11.38 o 
  10   6   0      183.55      153.47     18.33 o 
  11   6   0        0.52        6.88     26.08 o 
 -10   7   0        5.59        7.98     33.35 o 
  -9   7   0      108.86      123.76     35.80 o 
  -8   7   0      181.98      237.40     39.59 o 
  -7   7   0      758.92      663.05     40.23 o 
  -6   7   0      267.25      268.62     19.13 o 
  -5   7   0     1648.14     1638.75     48.92 o 
  -4   7   0       11.65       15.88      7.82 o 
  -3   7   0      290.71      296.67     15.33 o 
  -2   7   0       33.93       46.86      5.93 o 
  -1   7   0        9.88       10.35      3.40 o 
   0   7   0       68.31       58.56      4.58 o 
   1   7   0     1405.73     1482.82     26.79 o 
   2   7   0       34.33       36.83      5.37 o 
   3   7   0     2537.96     2567.42     53.50 o 
   4   7   0        1.49        4.66      6.01 o 
   5   7   0     5641.06     6317.18    136.40 o 
   6   7   0       62.51       72.55      8.14 o 
   7   7   0       66.96       65.59      8.06 o 
   8   7   0        0.04      114.59     56.82 o 
   9   7   0      225.04      254.08     20.78 o 
  10   7   0        6.81       -7.43     14.23 o 
  11   7   0      298.41      247.04     40.54 o 
 -10   8   0        5.43      -29.32     30.66 o 
  -9   8   0       12.31       29.32     31.69 o 
  -8   8   0       68.72       91.28     32.96 o 
  -7   8   0       28.35       44.41     19.76 o 
  -6   8   0      627.62      618.40     38.88 o 
  -5   8   0      118.86      109.61     14.94 o 
  -4   8   0      370.90      426.12     25.45 o 
  -3   8   0      515.11      488.56     41.73 o 
  -2   8   0     2258.41     2330.49     96.65 o 
  -1   8   0       88.97       69.47     14.94 o 
   0   8   0      504.18      481.29     16.91 o 
   1   8   0       15.78       27.82      9.01 o 
   2   8   0       10.12        9.25      5.69 o 
   3   8   0       47.33       85.90      6.88 o 
   4   8   0     4056.87     4038.54     89.30 o 
   5   8   0        3.35       10.27      7.51 o 
   6   8   0      688.20      705.41     20.94 o 
   7   8   0        0.23       35.09      9.01 o 
   8   8   0      447.10      484.61     21.10 o 
   9   8   0       24.11       32.24     14.54 o 
  10   8   0        7.97       94.36     29.56 o 
  -9   9   0       10.26      -25.76     31.22 o 
  -8   9   0       23.08       -4.58     29.48 o 
  -7   9   0      294.24      344.65     32.24 o 
  -6   9   0       28.03        7.90     17.94 o 
  -5   9   0      216.45      256.05     26.87 o 
  -4   9   0       46.93       48.37     17.78 o 
  -3   9   0       79.89       77.53     15.02 o 
  -2   9   0       27.93       40.86     17.47 o 
  -1   9   0      146.61      151.89     44.26 o 
   0   9   0       12.85       16.99      9.72 o 
   1   9   0      310.85      331.61     27.58 o 
   2   9   0       97.63       91.36     10.75 o 
   3   9   0      875.38      867.50     34.14 o 
   4   9   0       18.83       15.49      9.25 o 
   5   9   0      339.69      298.81     16.04 o 
   6   9   0       10.01       12.01      8.85 o 
   7   9   0       75.53       63.93     12.33 o 
   8   9   0       17.14       19.84     20.31 o 
   9   9   0       24.59       -1.42     13.99 o 
  10   9   0        0.87      -13.59     24.50 o 
  -8  10   0        5.42       72.47     33.11 o 
  -7  10   0       30.67       27.90     21.26 o 
  -6  10   0      107.46       88.20     22.44 o 
  -5  10   0      195.08      226.42     27.34 o 
  -4  10   0      908.06      927.33     49.39 o 
  -3  10   0       50.09       55.64     18.65 o 
  -2  10   0      551.45      487.06     42.99 o 
  -1  10   0       99.43      110.56     25.76 o 
   0  10   0      155.26      131.43     19.84 o 
   1  10   0       23.86       39.91      9.80 o 
   2  10   0       13.18        5.93      8.38 o 
   3  10   0        0.13       -6.40     10.27 o 
   4  10   0      310.52      312.09     21.97 o 
   5  10   0       15.40       16.20     12.72 o 
   6  10   0     2768.92     2670.31     90.88 o 
   7  10   0       40.31       50.34     15.81 o 
   8  10   0      152.49      163.91     23.87 o 
  -7  11   0        2.50        8.61     37.54 o 
  -6  11   0       11.12       15.33     27.98 o 
  -5  11   0        0.83      -10.59     18.10 o 
  -4  11   0        0.24       21.73     18.49 o 
  -3  11   0       19.32        0.24     24.10 o 
  -2  11   0       33.24       -3.56     19.92 o 
  -1  11   0      466.16      483.18     47.34 o 
   0  11   0       57.33       77.69     25.76 o 
   1  11   0      161.03      189.99     27.58 o 
   2  11   0       21.68       14.30     12.57 o 
   3  11   0       76.31       72.71     23.00 o 
   4  11   0        0.53       11.54     16.20 o 
   5  11   0        0.42       11.54     17.62 o 
   6  11   0       15.43       23.79     20.23 o 
   7  11   0        1.87       33.03     27.11 o 
   8  11   0        3.97        6.95     18.73 o 
  -6  12   0       47.54       59.75     24.89 o 
  -5  12   0       14.57       20.39     22.68 o 
  -4  12   0      172.72      178.21     27.34 o 
  -3  12   0       74.80       78.87     24.66 o 
  -2  12   0       32.29       12.49     13.83 o 
  -1  12   0       48.14       23.39     26.40 o 
   0  12   0      217.09      216.30     35.48 o 
   1  12   0        3.28       -9.01     23.23 o 
   2  12   0        3.21      -18.33     22.60 o 
   3  12   0        8.10        3.00     23.31 o 
   4  12   0      178.59      238.27     35.56 o 
   5  12   0        1.76      -41.17     23.71 o 
   6  12   0      141.73      153.16     26.87 o 
   7  12   0        0.67       31.45     22.84 o 
  -5  13   0        2.47       20.55     24.58 o 
  -4  13   0        9.21       17.39     23.87 o 
  -3  13   0       35.09       10.51     23.00 o 
  -2  13   0        5.28        0.95     19.44 o 
  -1  13   0      132.72      119.41     34.77 o 
   0  13   0       39.40       61.48     29.16 o 
   1  13   0       74.12      137.59     32.72 o 
   2  13   0       24.67        4.82     26.16 o 
   3  13   0       89.47       91.04     31.14 o 
   4  13   0       32.15       23.00     27.03 o 
   5  13   0        1.19      -11.54     21.10 o 
  -2  14   0       60.89       32.48     29.32 o 
  -1  14   0        0.42       -0.87     23.71 o 
   0  14   0       11.80       36.35     32.24 o 
   1  14   0        1.97       17.15     31.69 o 
   2  14   0        0.94       -1.66     29.87 o 
  -2 -14   1        3.52        6.64     29.32 o 
  -1 -14   1       26.77       59.75     34.06 o 
   0 -14   1       14.80       53.74     33.19 o 
   1 -14   1      114.99      151.02     40.78 o 
  -5 -13   1       37.51       38.57     28.61 o 
  -4 -13   1      125.98      121.23     32.88 o 
  -3 -13   1        2.65      -28.21     24.50 o 
  -2 -13   1      110.92       40.94     28.29 o 
  -1 -13   1      245.63       97.60     31.22 o 
   0 -13   1        2.13       26.16     29.40 o 
   1 -13   1       46.30       78.24     27.82 o 
   2 -13   1       73.38      125.34     26.95 o 
   3 -13   1      143.65      148.73     28.29 o 
   4 -13   1       26.76       39.67     24.58 o 
  -6 -12   1       33.86        4.11     21.26 o 
  -5 -12   1      106.98       67.96     27.98 o 
  -4 -12   1        0.13       30.74     25.68 o 
  -3 -12   1       79.64       82.19     28.21 o 
  -2 -12   1       30.78       16.83     17.94 o 
  -1 -12   1      280.79      325.84     41.89 o 
   0 -12   1       12.72      -12.41     24.89 o 
   1 -12   1      240.60        1.98      7.11 o 
   2 -12   1       32.35       60.77     29.24 o 
   3 -12   1      154.35      157.74     25.61 o 
   4 -12   1       24.41       56.35     32.72 o 
   5 -12   1       28.67       26.08     43.62 o 
   6 -12   1       21.86       24.18     23.31 o 
  -8 -11   1       47.37       35.96     38.88 o 
  -7 -11   1        0.30       -1.98     25.53 o 
  -6 -11   1       71.77       97.13     22.05 o 
  -5 -11   1      582.22      534.47     36.43 o 
  -4 -11   1       40.80       28.29     10.04 o 
  -3 -11   1       89.78       78.16     12.41 o 
  -2 -11   1      118.72      128.26     15.88 o 
  -1 -11   1       20.47        7.74     12.09 o 
   0 -11   1       45.07       32.32     16.12 o 
   1 -11   1       69.68       -2.92     11.85 o 
   2 -11   1      295.96      261.11     37.06 o 
   3 -11   1       35.40        4.82     18.49 o 
   4 -11   1        9.15      -10.59     19.28 o 
   5 -11   1       14.61       15.96     20.86 o 
   6 -11   1       77.45       43.15     22.52 o 
   7 -11   1      153.91      139.33     39.20 o 
  -9 -10   1       97.96       87.01     19.68 o 
  -8 -10   1        4.07       11.30     15.02 o 
  -7 -10   1      134.88      111.43     14.86 o 
  -6 -10   1      228.59      206.03     21.18 o 
  -5 -10   1        4.86        9.17     13.67 o 
  -4 -10   1      205.30      205.08     18.57 o 
  -3 -10   1      312.78      315.72     16.12 o 
  -2 -10   1       66.66       52.16      9.96 o 
  -1 -10   1      808.10      765.71     27.34 o 
   0 -10   1        3.48        0.08     10.27 o 
   1 -10   1      509.52      513.29     47.58 o 
   2 -10   1      246.42      176.79     30.27 o 
   3 -10   1      606.56      560.32     51.45 o 
   4 -10   1      133.91      130.32     22.60 o 
   5 -10   1       35.23       18.73     23.39 o 
   6 -10   1       59.58       13.43     20.23 o 
   7 -10   1        4.74       24.66     31.22 o 
   8 -10   1        1.44      -32.24     29.87 o 
  -9  -9   1       54.41       53.19     26.16 o 
  -8  -9   1      336.57      366.22     31.61 o 
  -7  -9   1       45.46       48.68     13.20 o 
  -6  -9   1      384.11      414.11     19.44 o 
  -5  -9   1      211.59      142.65     23.71 o 
  -4  -9   1      182.16      226.97     17.47 o 
  -3  -9   1      340.37      399.25     17.23 o 
  -2  -9   1       21.99       24.10      7.74 o 
  -1  -9   1       33.09       21.65      8.22 o 
   0  -9   1      114.85      113.88     12.41 o 
   1  -9   1       41.28       40.23     13.20 o 
   2  -9   1      269.96      352.00     37.62 o 
   3  -9   1        1.99       -1.34     19.76 o 
   4  -9   1     1075.74     1033.23     53.03 o 
   5  -9   1       95.00      108.98     21.18 o 
   6  -9   1      162.52      221.68     26.47 o 
   7  -9   1       34.26       31.30     19.99 o 
   8  -9   1        7.79      -15.09     29.24 o 
   9  -9   1       17.71      -15.33     30.27 o 
 -10  -8   1       30.06       33.43     16.36 o 
  -9  -8   1       38.19       52.08     17.70 o 
  -8  -8   1       35.90       23.55     12.01 o 
  -7  -8   1        2.27       -7.19      8.54 o 
  -6  -8   1       14.18       47.97      9.40 o 
  -5  -8   1        8.64       12.17      8.14 o 
  -4  -8   1     1829.40     1823.12     43.70 o 
  -3  -8   1      404.99      861.89     38.41 o 
  -2  -8   1       60.31       45.60      5.14 o 
  -1  -8   1     1794.85     1806.60     41.89 o 
   0  -8   1      580.15      547.28     30.35 o 
   1  -8   1     1427.11     1375.82     36.20 o 
   2  -8   1        1.58       -2.85     11.62 o 
   3  -8   1        1.41       -3.71     18.26 o 
   4  -8   1       24.34       -4.19     10.75 o 
   5  -8   1      322.04      329.00     28.21 o 
   6  -8   1      108.60      119.89     21.34 o 
   7  -8   1      235.90      182.87     24.34 o 
   8  -8   1      208.38      202.00     38.88 o 
   9  -8   1      307.47      316.27     46.23 o 
  10  -8   1       10.14       27.82     34.85 o 
 -11  -7   1        3.84       18.10     16.60 o 
 -10  -7   1      117.28       72.94     16.91 o 
  -9  -7   1        5.29       -4.19     12.49 o 
  -8  -7   1      820.93      851.46     27.74 o 
  -7  -7   1       16.33       24.66      7.74 o 
  -6  -7   1     1063.49     1006.83     27.58 o 
  -5  -7   1       38.29       69.70      8.61 o 
  -4  -7   1      325.81      362.74     14.30 o 
  -3  -7   1      134.01      135.53      7.59 o 
  -2  -7   1        2.15       11.06      4.43 o 
  -1  -7   1      186.67      228.47      6.80 o 
   0  -7   1      722.69      684.79     15.02 o 
   1  -7   1        1.14        0.79      3.79 o 
   2  -7   1     2307.55     2197.24     62.59 o 
   3  -7   1      357.63      388.11     23.31 o 
   4  -7   1     1923.44     1876.94     54.29 o 
   5  -7   1       32.33       43.70      9.72 o 
   6  -7   1      370.44      414.59     23.63 o 
   7  -7   1        3.24       -9.25     11.70 o 
   8  -7   1      130.79      149.29     34.30 o 
   9  -7   1        6.58       13.43     29.79 o 
  10  -7   1      316.77      408.18     53.11 o 
 -11  -6   1      174.83      169.91     26.32 o 
 -10  -6   1        0.04       -6.80     13.91 o 
  -9  -6   1       56.54       54.37     14.54 o 
  -8  -6   1      133.27      129.05     11.06 o 
  -7  -6   1       87.53       89.14      8.61 o 
  -6  -6   1        9.34       47.81      7.51 o 
  -5  -6   1      803.54      981.38     75.00 o 
  -4  -6   1       91.07      110.17     10.27 o 
  -3  -6   1      739.68      649.70     16.60 o 
  -2  -6   1     3701.22     3894.31     78.63 o 
  -1  -6   1     1473.81     1343.89     23.08 o 
   0  -6   1       69.11       67.73      4.11 o 
   1  -6   1     1669.07     1661.51     31.45 o 
   2  -6   1      128.18      115.54      5.77 o 
   3  -6   1      209.65      243.57     10.43 o 
   4  -6   1      978.14      925.35     66.78 o 
   5  -6   1     1136.89     1144.97     29.79 o 
   6  -6   1        5.46        5.22      8.69 o 
   7  -6   1      128.95      160.75     16.28 o 
   8  -6   1      118.94      150.55     29.00 o 
   9  -6   1      257.93      314.77     30.19 o 
  10  -6   1      109.25      133.01     24.82 o 
  11  -6   1      180.30      148.57     41.57 o 
 -11  -5   1        6.31       -3.95      7.82 o 
 -10  -5   1      244.58      259.45     26.95 o 
  -9  -5   1        2.80        9.96      8.30 o 
  -8  -5   1      844.78      771.96     21.18 o 
  -7  -5   1       80.92       81.64      6.80 o 
  -6  -5   1     1409.21     1371.63     27.42 o 
  -5  -5   1      118.71      124.87      8.22 o 
  -4  -5   1     1049.68     1036.78     25.76 o 
  -3  -5   1     1361.33     1560.35     35.25 o 
  -2  -5   1      294.49      283.40      8.93 o 
  -1  -5   1       91.36      123.92     20.31 o 
   0  -5   1     2394.78     2446.58     47.97 o 
   1  -5   1      662.10      648.99     12.80 o 
   2  -5   1     4876.87     4803.54     85.98 o 
   3  -5   1      281.44      405.97     32.24 o 
   4  -5   1     2229.60     2105.89     45.20 o 
   5  -5   1       87.38       72.55      7.74 o 
   6  -5   1     2269.98     2131.89     50.58 o 
   7  -5   1        0.34      -14.30      8.61 o 
   8  -5   1        5.96       -0.55     11.62 o 
   9  -5   1      312.14      393.64     32.24 o 
  10  -5   1       67.43       65.91     21.50 o 
  11  -5   1       36.55       15.49     21.26 o 
 -12  -4   1        1.94        4.90     17.31 o 
 -11  -4   1      340.93      379.66     55.95 o 
 -10  -4   1        2.31       -3.79     16.60 o 
  -9  -4   1       12.34       14.23      7.43 o 
  -8  -4   1       21.12       22.60      7.11 o 
  -7  -4   1      663.14      650.33     22.37 o 
  -6  -4   1      478.30      447.54     13.20 o 
  -5  -4   1     2186.13     2086.29     38.72 o 
  -4  -4   1      507.69      584.50     18.41 o 
  -3  -4   1     2132.74     1973.04     40.62 o 
  -2  -4   1        8.40        9.80      3.79 o 
  -1  -4   1     1998.34     1799.17     31.06 o 
   0  -4   1        3.28        1.11      1.74 o 
   1  -4   1      308.28      265.85      5.85 o 
   2  -4   1      105.44      128.03      6.56 o 
   3  -4   1       85.95       82.11      5.53 o 
   4  -4   1      149.92      149.60      7.35 o 
   5  -4   1     1205.27     1493.10     45.13 o 
   6  -4   1      319.78      301.89     16.68 o 
   7  -4   1     1729.98     1691.30     45.28 o 
   8  -4   1      197.53      159.09     14.38 o 
   9  -4   1      443.78      479.55     24.66 o 
  10  -4   1        3.10        1.98     12.64 o 
  11  -4   1       10.17       -6.40     32.80 o 
  12  -4   1       32.09       23.79     23.63 o 
 -12  -3   1      119.30       86.46     19.76 o 
 -11  -3   1        4.75       19.44     19.05 o 
 -10  -3   1      834.16      761.44     42.52 o 
  -9  -3   1      105.77      111.59     11.38 o 
  -8  -3   1     1213.41     1225.50     30.74 o 
  -7  -3   1       22.05       22.60      5.22 o 
  -6  -3   1     1166.71     1082.93     29.16 o 
  -5  -3   1       11.69       21.81      3.87 o 
  -4  -3   1       21.68       21.65      5.45 o 
  -3  -3   1     1779.31     1839.48     43.86 o 
  -2  -3   1       32.03       51.61      4.27 o 
  -1  -3   1     9723.56     9952.20    184.93 o 
   0  -3   1     4030.06     3997.45     63.78 o 
   1  -3   1     1444.06     1440.54     23.87 o 
   2  -3   1    10502.45    10504.30    172.84 o 
   3  -3   1      162.77      212.98     10.75 o 
   4  -3   1     4200.22     4448.78     85.98 o 
   5  -3   1      212.30      182.87      8.61 o 
   6  -3   1       54.02       59.75      6.32 o 
   7  -3   1      140.12      334.45     36.59 o 
   8  -3   1      219.34      173.23     14.54 o 
   9  -3   1      137.84      132.93     14.78 o 
  10  -3   1      444.77      453.15     24.97 o 
  11  -3   1       72.52       49.47     23.31 o 
  12  -3   1      401.10      451.81     39.67 o 
 -12  -2   1        8.26       17.78     17.23 o 
 -11  -2   1       11.76        3.00     15.09 o 
 -10  -2   1        0.52        8.46     15.65 o 
  -9  -2   1       12.17       -0.40      8.61 o 
  -8  -2   1       85.03      105.03      9.09 o 
  -7  -2   1     1177.20     1065.07     24.50 o 
  -6  -2   1        3.73        3.00      3.32 o 
  -5  -2   1     5182.55     5108.20     95.31 o 
  -4  -2   1       65.94       85.75      6.24 o 
  -3  -2   1     6440.28     6214.84    142.25 o 
  -2  -2   1       89.06      113.09      6.72 o 
  -1  -2   1     3821.25     4854.36    276.84 o 
   0  -2   1       18.00        3.64      1.19 o 
   1  -2   1      194.79      205.87      4.74 o 
   2  -2   1     1265.42     1126.72     22.84 o 
   3  -2   1     1781.51     1759.27     34.14 o 
   4  -2   1      710.70      708.89     15.49 o 
   5  -2   1     3687.42     3667.34     66.46 o 
   6  -2   1       22.16       32.96      5.29 o 
   7  -2   1     2925.16     2837.85     64.80 o 
   8  -2   1      178.02      158.69     13.67 o 
   9  -2   1      481.71      604.02     25.61 o 
  10  -2   1        7.49        0.79     11.85 o 
  11  -2   1      109.06      107.95     31.61 o 
  12  -2   1       21.86       79.74     26.32 o 
 -12  -1   1      166.80      183.90     27.98 o 
 -11  -1   1        4.21        4.98     15.09 o 
 -10  -1   1      903.76      858.81     38.17 o 
  -9  -1   1       36.16       57.22     10.59 o 
  -8  -1   1     1375.20     1340.57     36.67 o 
  -7  -1   1       46.27       40.86      6.09 o 
  -6  -1   1      510.71      499.54     13.28 o 
  -5  -1   1     1029.16     1129.40     21.65 o 
  -4  -1   1       56.40       65.52      5.45 o 
  -3  -1   1        5.29        5.61      2.77 o 
  -2  -1   1     2551.13     2344.00     54.21 o 
  -1  -1   1       27.27       24.02      2.61 o 
   0  -1   1     1865.75     1741.48     27.58 o 
   1  -1   1     1965.10     1874.09     32.96 o 
   2  -1   1     5760.01     5758.92    106.29 o 
   3  -1   1      295.82      277.00      6.64 o 
   4  -1   1     5277.89     5389.70     94.60 o 
   5  -1   1        0.49        2.85      2.85 o 
   6  -1   1      167.64      204.84      7.43 o 
   7  -1   1      111.48      119.57      7.90 o 
   8  -1   1      810.12      860.71     26.95 o 
   9  -1   1       19.51       21.73     10.51 o 
  10  -1   1      148.34      185.96     23.95 o 
  11  -1   1       26.69       29.40     22.52 o 
  12  -1   1      241.04      247.20     31.93 o 
 -12   0   1        2.27       10.83     17.70 o 
 -11   0   1       19.25       27.19     17.07 o 
 -10   0   1       72.30       98.47     16.99 o 
  -9   0   1      625.34      633.73     22.92 o 
  -8   0   1        1.15        7.51      7.27 o 
  -7   0   1     1221.21     1305.01     31.53 o 
  -6   0   1      195.23      170.94      9.48 o 
  -5   0   1     5450.41     5139.73     90.49 o 
  -4   0   1      370.43      361.16      9.01 o 
  -3   0   1     6752.83     6571.82    113.96 o 
  -2   0   1     3203.04     3221.93     56.03 o 
  -1   0   1     3854.31     3755.46     60.22 o 
   0   0   1        6.58       -1.42      1.50 o 
   1   0   1     1853.15     1950.12     41.02 o 
   2   0   1     3425.35     3226.04     52.87 o 
   3   0   1     4575.20     4386.51     69.62 o 
   4   0   1       40.18       56.90      3.00 o 
   5   0   1     4342.60     4048.81     68.12 o 
   6   0   1      252.51      211.80      6.80 o 
   7   0   1     2302.51     2226.88     47.50 o 
   8   0   1      161.26      174.97     14.15 o 
   9   0   1     1281.75     1268.65     36.75 o 
  10   0   1        0.40        5.37     13.20 o 
  11   0   1        0.13       23.55     20.71 o 
  12   0   1        6.37        0.95     19.92 o 
 -12   1   1      152.21      179.87     30.03 o 
 -11   1   1      135.05      152.61     20.86 o 
 -10   1   1      398.70      420.75     27.58 o 
  -9   1   1       53.91       57.30     10.43 o 
  -8   1   1     1370.09     1350.92     34.22 o 
  -7   1   1       12.10       64.25     13.75 o 
  -6   1   1        4.57        1.66      4.35 o 
  -5   1   1       85.75      116.57      5.14 o 
  -4   1   1     1640.67     1707.50     29.79 o 
  -3   1   1       35.92       39.28      2.61 o 
  -2   1   1     4950.48     4995.58     79.98 o 
  -1   1   1     1048.62      410.24     20.86 o 
   0   1   1     1809.04     1679.13     35.17 o 
   1   1   1       60.72       61.41      2.13 o 
   2   1   1     4100.09     3898.98     77.29 o 
   3   1   1        2.19        5.14      3.32 o 
   4   1   1      963.75      917.29     14.94 o 
   5   1   1      549.45      609.95     11.54 o 
   6   1   1       57.39       47.26      3.79 o 
   7   1   1        5.79       -3.48      4.82 o 
   8   1   1      868.34      836.52     25.68 o 
   9   1   1      137.11      119.73     11.14 o 
  10   1   1      714.25      665.58     32.72 o 
  11   1   1        3.43       51.45     23.63 o 
  12   1   1      263.49      278.89     32.48 o 
 -12   2   1        0.09       48.68     26.24 o 
 -11   2   1        0.21      -11.30     20.23 o 
 -10   2   1       12.55       24.42     15.09 o 
  -9   2   1      256.06      399.25     30.58 o 
  -8   2   1      258.39      260.40     13.04 o 
  -7   2   1     2787.29     2611.43     51.37 o 
  -6   2   1      345.18      330.34      9.96 o 
  -5   2   1     4502.21     4610.95     87.41 o 
  -4   2   1       21.86       33.98      3.87 o 
  -3   2   1     3714.00     3773.00     64.33 o 
  -2   2   1     1027.34      829.01     36.35 o 
  -1   2   1      211.83      196.70      5.14 o 
   0   2   1      378.50      299.92      7.11 o 
   1   2   1       15.88       16.75      1.34 o 
   2   2   1      154.16      216.30     10.99 o 
   3   2   1     4002.16     4170.99     82.66 o 
   4   2   1      140.05      115.22      4.66 o 
   5   2   1     6952.74     6894.41    136.48 o 
   6   2   1      147.72      145.73      5.37 o 
   7   2   1     1932.70     1805.50     40.94 o 
   8   2   1        0.23      -14.23      7.11 o 
   9   2   1       55.63       50.58      9.40 o 
  10   2   1       37.79       33.82     14.62 o 
  11   2   1       44.91       47.26     16.60 o 
  12   2   1        3.93      -15.09     25.84 o 
 -12   3   1      227.25      226.58     32.72 o 
 -11   3   1       12.22        0.79     23.63 o 
 -10   3   1      566.67      597.22     39.83 o 
  -9   3   1        9.43       -8.93     12.01 o 
  -8   3   1        9.42       -2.77      7.27 o 
  -7   3   1       72.29      160.03     25.37 o 
  -6   3   1       87.19       80.29      7.11 o 
  -5   3   1       26.95       25.76      4.58 o 
  -4   3   1     2655.20     2946.20     94.44 o 
  -3   3   1     1982.89     2024.41     37.62 o 
  -2   3   1     9768.93     9785.61    164.06 o 
  -1   3   1      122.52      139.88      5.29 o 
   0   3   1     6004.70     6292.61    118.78 o 
   1   3   1     6611.14     6919.62    128.82 o 
   2   3   1       49.89       51.92      3.40 o 
   3   3   1     2135.72     2321.71     44.49 o 
   4   3   1       74.26       78.95      6.64 o 
   5   3   1      241.42      258.50      8.14 o 
   6   3   1      388.62      429.52     15.41 o 
   7   3   1       21.27       15.17      5.37 o 
   8   3   1     1239.66     1188.04     36.20 o 
   9   3   1       42.76       31.77      8.61 o 
  10   3   1     1063.91     1030.78     42.68 o 
  11   3   1       76.80       92.46     18.18 o 
  12   3   1      156.48      162.17     27.50 o 
 -11   4   1       71.75       81.64     24.10 o 
 -10   4   1      181.21      169.60     17.62 o 
  -9   4   1      282.75      299.28     19.99 o 
  -8   4   1      220.46      246.65     20.78 o 
  -7   4   1     1835.46     1772.94     47.42 o 
  -6   4   1      230.10      248.78     12.25 o 
  -5   4   1     1540.03     1731.13     37.85 o 
  -4   4   1       11.30        3.24      3.95 o 
  -3   4   1     1160.17     1083.25     21.97 o 
  -2   4   1      220.37      245.15      6.72 o 
  -1   4   1        8.57       26.08      4.03 o 
   0   4   1      404.29      415.38      8.06 o 
   1   4   1      860.05      769.66     15.81 o 
   2   4   1      782.27      870.19     29.00 o 
   3   4   1     2236.23     2067.64     42.52 o 
   4   4   1      299.99      346.86      9.80 o 
   5   4   1     2808.42     2830.11     48.84 o 
   6   4   1      145.12      182.48      7.67 o 
   7   4   1     1248.56     1327.85     28.29 o 
   8   4   1      122.63      142.17     10.43 o 
   9   4   1       33.24       16.20     10.75 o 
  10   4   1       15.39        5.14      9.09 o 
  11   4   1      103.11       92.46     22.76 o 
  12   4   1        5.25       -0.08     20.86 o 
 -11   5   1      238.36      218.12     30.11 o 
 -10   5   1      186.99      158.30     24.58 o 
  -9   5   1      114.94      138.62     17.70 o 
  -8   5   1      127.56      119.81     12.25 o 
  -7   5   1      253.45      270.44     15.25 o 
  -6   5   1     1660.97     1567.46     38.65 o 
  -5   5   1       59.30       65.36      6.88 o 
  -4   5   1     1862.33     1850.23     40.15 o 
  -3   5   1      396.77     1109.80     27.11 o 
  -2   5   1     4828.05     4555.07     81.95 o 
  -1   5   1        2.36        2.53      2.45 o 
   0   5   1     3891.07     3905.61     78.55 o 
   1   5   1        1.02       -3.32      2.45 o 
   2   5   1      845.78      829.57     17.70 o 
   3   5   1      869.02     1009.28     29.64 o 
   4   5   1      210.78      237.32      9.17 o 
   5   5   1       15.99       12.17      4.74 o 
   6   5   1     1194.37     1197.61     26.00 o 
   7   5   1      288.23      314.14     11.70 o 
   8   5   1      704.21      695.46     20.71 o 
   9   5   1        3.06        5.85      6.40 o 
  10   5   1      503.62      522.46     30.66 o 
  11   5   1        1.58       15.17     19.76 o 
  12   5   1      202.34      182.64     43.62 o 
 -11   6   1       25.45       59.27     37.62 o 
 -10   6   1       37.21       48.44     32.80 o 
  -9   6   1      256.25      285.69     28.69 o 
  -8   6   1      121.85      126.76     16.75 o 
  -7   6   1      182.80      258.98     19.44 o 
  -6   6   1      149.78      211.56     18.33 o 
  -5   6   1     1621.73     1564.70     35.56 o 
  -4   6   1      966.21      875.72     33.59 o 
  -3   6   1        5.01        4.27      4.19 o 
  -2   6   1      343.04      393.17     12.88 o 
  -1   6   1      887.77     1135.73     25.53 o 
   0   6   1       51.19       43.70      3.64 o 
   1   6   1     1594.70     1492.78     26.47 o 
   2   6   1     1528.80     1690.27     36.12 o 
   3   6   1      610.16      549.57     13.43 o 
   4   6   1      572.91      573.36     15.65 o 
   5   6   1      999.51     1078.11     45.36 o 
   6   6   1       61.15       48.84      7.03 o 
   7   6   1      598.60      566.64     16.12 o 
   8   6   1       15.49       45.52      9.25 o 
   9   6   1        3.15       -1.34     11.38 o 
  10   6   1        7.23       -2.77     22.92 o 
  11   6   1      145.80      120.52     25.13 o 
 -10   7   1      138.96      132.29     39.20 o 
  -9   7   1        2.49       18.73     29.87 o 
  -8   7   1       49.10       63.38     30.03 o 
  -7   7   1       36.40       46.86     18.41 o 
  -6   7   1      241.80      267.51     20.39 o 
  -5   7   1     1232.26     1194.37     57.22 o 
  -4   7   1     1316.02     1279.08     46.39 o 
  -3   7   1       26.85       36.51      9.09 o 
  -2   7   1     3244.29     3182.81     78.71 o 
  -1   7   1      789.54      855.49     20.63 o 
   0   7   1     1692.64     1609.66     32.56 o 
   1   7   1       48.46      798.83     49.79 o 
   2   7   1      126.06      130.40      7.03 o 
   3   7   1      412.25      377.52     12.49 o 
   4   7   1      189.90      221.60     10.99 o 
   5   7   1        6.88        4.82      6.32 o 
   6   7   1      619.82      648.35     19.05 o 
   7   7   1       35.60       33.35      7.35 o 
   8   7   1      935.99      914.68     31.22 o 
   9   7   1        5.46      -10.51     12.25 o 
  10   7   1      197.18      204.05     37.14 o 
  11   7   1        3.86       -7.90     20.39 o 
 -10   8   1      302.74      403.05     55.32 o 
  -9   8   1      240.80      200.18     42.52 o 
  -8   8   1        2.00       -3.00     27.58 o 
  -7   8   1      415.90      421.86     34.14 o 
  -6   8   1      242.16      200.42     23.95 o 
  -5   8   1       15.86      -11.30     14.30 o 
  -4   8   1       99.56      105.98     14.23 o 
  -3   8   1       20.33       30.58      9.48 o 
  -2   8   1      161.37      161.69     20.23 o 
  -1   8   1      809.89      749.27     46.71 o 
   0   8   1      245.97      193.54     13.51 o 
   1   8   1     1781.14     1737.61     40.94 o 
   2   8   1       88.71       88.12      7.27 o 
   3   8   1      858.00     1497.20     41.17 o 
   4   8   1      706.83      745.64     23.47 o 
   5   8   1       93.35      103.21     15.49 o 
   6   8   1       31.11       70.89      8.61 o 
   7   8   1        0.77        9.01      8.22 o 
   8   8   1      164.16      168.41     17.07 o 
   9   8   1        9.04       38.17     25.37 o 
  10   8   1        6.74      -21.89     23.79 o 
  -9   9   1      100.87      151.02     40.15 o 
  -8   9   1        1.91      -25.29     27.66 o 
  -7   9   1      246.45      295.33     30.82 o 
  -6   9   1       47.84       36.83     19.20 o 
  -5   9   1       23.63        7.19     17.31 o 
  -4   9   1     1062.69     1004.70     60.46 o 
  -3   9   1      562.36      579.91     30.11 o 
  -2   9   1      482.34      534.24     27.50 o 
  -1   9   1      264.22      317.62     76.26 o 
   0   9   1      219.55      261.35     21.42 o 
   1   9   1        8.52        4.90      9.56 o 
   2   9   1       46.36       38.88      8.61 o 
   3   9   1      125.21      145.57     13.04 o 
   4   9   1       55.56       76.90     11.30 o 
   5   9   1      309.61      274.07     15.33 o 
   6   9   1      360.79      409.45     24.10 o 
   7   9   1        6.60       12.80     10.35 o 
   8   9   1      400.05      465.40     27.66 o 
   9   9   1       25.43       11.85     25.53 o 
  10   9   1      116.85       95.23     32.72 o 
  -8  10   1      213.97      289.09     46.15 o 
  -7  10   1       90.93       77.92     23.31 o 
  -6  10   1        1.88        2.92     19.52 o 
  -5  10   1       60.54       44.73     19.92 o 
  -4  10   1      490.98      474.33     35.88 o 
  -3  10   1      201.15      212.90     25.61 o 
  -2  10   1      280.84      311.06     68.91 o 
  -1  10   1      340.65      410.71     41.17 o 
   0  10   1      374.42      329.95     36.43 o 
   1  10   1     1237.58     1150.43     49.63 o 
   2  10   1       32.86       25.92     11.14 o 
   3  10   1      497.57      505.39     19.68 o 
   4  10   1       59.16       75.63     13.99 o 
   5  10   1        7.93        2.45     11.38 o 
   6  10   1       97.69       88.75     16.99 o 
   7  10   1        8.79        0.24     14.62 o 
  -7  11   1       41.95       29.95     28.77 o 
  -6  11   1      105.73      119.41     25.21 o 
  -5  11   1       48.69       73.18     23.16 o 
  -4  11   1       21.67       49.31     21.02 o 
  -3  11   1      148.09      213.77     40.94 o 
  -2  11   1      295.23      298.97     29.56 o 
  -1  11   1        1.12       12.25     21.89 o 
   0  11   1       20.58      -13.75     20.55 o 
   1  11   1       20.22       -0.71     13.43 o 
   2  11   1       82.35       61.09     16.68 o 
   3  11   1      278.85      254.08     24.42 o 
   4  11   1      119.14       74.52     24.74 o 
   5  11   1      168.61      145.65     23.55 o 
   6  11   1       88.02      108.35     22.68 o 
   7  11   1       40.50       83.85     22.05 o 
  -6  12   1        6.02      -10.27     41.25 o 
  -5  12   1        0.74      -15.88     22.21 o 
  -4  12   1        6.48       37.38     37.62 o 
  -3  12   1       33.12       14.30     19.13 o 
  -2  12   1      355.63      360.61     42.04 o 
  -1  12   1      286.21      260.72     29.16 o 
   0  12   1       74.61       55.79     27.11 o 
   1  12   1      247.66      270.52     37.38 o 
   2  12   1       90.23       52.63     25.61 o 
   3  12   1      134.34      159.48     30.19 o 
   4  12   1       17.80       -9.56     21.89 o 
   5  12   1       79.31       84.72     23.08 o 
   6  12   1       54.97        9.17     31.93 o 
   7  12   1       47.59       59.03     43.15 o 
  -5  13   1        2.29      -16.60     23.79 o 
  -4  13   1       82.83       39.36     24.42 o 
  -3  13   1      113.97      102.82     23.95 o 
  -2  13   1       11.08       13.99     21.89 o 
  -1  13   1      112.25      117.04     25.92 o 
   0  13   1        3.84      -19.76     24.97 o 
   1  13   1       65.44       54.37     28.53 o 
   2  13   1       85.61      120.91     31.77 o 
   3  13   1       14.24       11.70     24.97 o 
   4  13   1      175.33      147.55     31.22 o 
   5  13   1        3.42        7.98     34.77 o 
  -2  14   1       31.88       47.50     25.05 o 
  -1  14   1       77.27       87.01     26.79 o 
   0  14   1       23.58        1.90     32.48 o 
   1  14   1       20.30       82.98     31.85 o 
   2  14   1       65.38       53.27     30.11 o 
   3  14   1       38.84      -14.70     26.47 o 
  -1 -14   2       76.74       60.30     33.27 o 
   0 -14   2       50.75       44.41     33.03 o 
  -4 -13   2        7.32      -19.20     27.50 o 
  -3 -13   2        1.77      -14.30     26.24 o 
  -2 -13   2        0.49      -15.88     26.87 o 
  -1 -13   2      286.08      211.40     38.57 o 
   0 -13   2       12.03       35.17     22.21 o 
   1 -13   2       57.59       60.62     32.40 o 
   2 -13   2       75.57       98.39     35.96 o 
   3 -13   2       36.01       62.35     25.45 o 
   4 -13   2       32.50       49.55     25.21 o 
  -6 -12   2      121.78      128.03     32.64 o 
  -5 -12   2       20.34      -42.91     24.26 o 
  -4 -12   2       30.60       22.52     25.68 o 
  -3 -12   2      118.18      119.73     31.30 o 
  -2 -12   2       29.07       20.39     25.45 o 
  -1 -12   2       10.78        1.03     17.86 o 
   0 -12   2       37.13        2.13      6.80 o 
   1 -12   2       67.48       11.54     26.55 o 
   2 -12   2        0.62       12.88     27.11 o 
   3 -12   2       15.57       37.22     23.00 o 
   4 -12   2      211.30      215.75     29.48 o 
   5 -12   2       88.52       85.98     25.84 o 
   6 -12   2       45.75       78.55     28.92 o 
  -7 -11   2       34.67       26.55     21.65 o 
  -6 -11   2       26.64        7.51     20.86 o 
  -5 -11   2      141.05      152.13     31.37 o 
  -4 -11   2        0.12       -0.32     10.27 o 
  -3 -11   2      165.01      163.04     15.57 o 
  -2 -11   2       45.26       42.52     15.96 o 
  -1 -11   2      336.75      350.02     22.60 o 
   0 -11   2      156.84      134.19     31.53 o 
   1 -11   2      523.35      577.47     50.74 o 
   2 -11   2       28.97       30.03     25.92 o 
   3 -11   2       78.89       31.69     25.92 o 
   4 -11   2       36.56       15.65     19.52 o 
   5 -11   2       10.42       42.91     21.26 o 
   6 -11   2       39.10       27.66     22.13 o 
   7 -11   2       51.04       31.61     34.93 o 
  -8 -10   2      126.47      128.03     23.71 o 
  -7 -10   2        1.28        3.64     13.04 o 
  -6 -10   2      218.32      259.69     19.44 o 
  -5 -10   2       74.54       86.77     15.02 o 
  -4 -10   2      309.84      331.76     23.71 o 
  -3 -10   2       28.88       33.35      8.93 o 
  -2 -10   2      267.02      276.84     18.41 o 
  -1 -10   2      208.39      208.16     14.70 o 
   0 -10   2      156.73      159.95     15.65 o 
   1 -10   2        4.70       -1.82     11.38 o 
   2 -10   2      353.62      357.21     39.91 o 
   3 -10   2       76.61       20.94     24.02 o 
   4 -10   2       64.41       22.44     18.89 o 
   5 -10   2       74.39       79.42     26.24 o 
   6 -10   2      219.13      236.53     29.08 o 
   7 -10   2       95.03       60.30     33.03 o 
   8 -10   2       64.65      111.67     37.93 o 
  -9  -9   2      171.94      175.60     20.23 o 
  -8  -9   2        0.12        4.35     12.72 o 
  -7  -9   2        3.48       11.54     11.85 o 
  -6  -9   2       24.21       47.58     12.09 o 
  -5  -9   2       87.38       87.41     11.38 o 
  -4  -9   2       38.78       15.33      9.96 o 
  -3  -9   2       63.21       93.57      9.48 o 
  -2  -9   2      113.74       99.02      8.38 o 
  -1  -9   2      502.88      450.23     16.83 o 
   0  -9   2      104.75      108.59     11.06 o 
   1  -9   2     1151.87     1105.77     40.30 o 
   2  -9   2      210.76      248.31     31.77 o 
   3  -9   2      647.38      584.26     47.58 o 
   4  -9   2       33.32       60.46     18.26 o 
   5  -9   2      305.00      303.55     29.32 o 
   6  -9   2       16.30       13.59     29.87 o 
   7  -9   2       51.88       75.87     31.85 o 
   8  -9   2       44.22       27.82     32.16 o 
   9  -9   2       61.33       61.01     34.85 o 
 -10  -8   2       54.89      116.65     19.05 o 
  -9  -8   2       21.13       24.34     14.62 o 
  -8  -8   2      213.96      244.91     18.49 o 
  -7  -8   2        9.61       53.34     11.70 o 
  -6  -8   2      626.92      639.58     22.92 o 
  -5  -8   2       29.23       33.43      9.17 o 
  -4  -8   2     1013.59     1009.44     26.55 o 
  -3  -8   2        0.25       -5.45      6.01 o 
  -2  -8   2       21.26       29.87      8.46 o 
  -1  -8   2        0.22        4.90      3.79 o 
   0  -8   2      149.18      157.98     10.27 o 
   1  -8   2        1.07       11.93      6.40 o 
   2  -8   2     1107.84     1105.77     33.90 o 
   3  -8   2       58.44       67.41     12.57 o 
   4  -8   2      935.95      905.12     35.33 o 
   5  -8   2      110.94       98.71     26.24 o 
   6  -8   2      506.00      526.02     55.24 o 
   7  -8   2      229.10      191.17     35.96 o 
   8  -8   2        6.17        7.51     27.74 o 
   9  -8   2        6.26      -22.92     30.58 o 
  10  -8   2        0.99       12.64     33.98 o 
 -10  -7   2        0.26       -9.56     14.15 o 
  -9  -7   2       39.75       52.71     15.02 o 
  -8  -7   2        0.29       12.25     11.14 o 
  -7  -7   2        3.97        3.16      7.90 o 
  -6  -7   2       12.90       16.20      8.30 o 
  -5  -7   2      317.85      331.37     16.28 o 
  -4  -7   2      402.84      436.79     13.75 o 
  -3  -7   2     1064.33     1004.38     23.79 o 
  -2  -7   2      113.23      142.09      8.77 o 
  -1  -7   2     2326.98     2360.44     41.57 o 
   0  -7   2      903.27      840.00     16.83 o 
   1  -7   2      492.83      462.71     13.20 o 
   2  -7   2       57.53       61.01      7.11 o 
   3  -7   2        1.09        0.24     12.17 o 
   4  -7   2        5.28       19.99      9.88 o 
   5  -7   2      163.20      174.10     13.99 o 
   6  -7   2       42.01       75.08     13.59 o 
   7  -7   2      814.34      928.27     46.63 o 
   8  -7   2      116.06      133.80     21.42 o 
   9  -7   2      405.95      394.83     49.55 o 
  10  -7   2      293.16      303.00     47.18 o 
 -11  -6   2       24.73       16.20     41.49 o 
 -10  -6   2       87.33       79.58     16.99 o 
  -9  -6   2       82.43       74.92     20.23 o 
  -8  -6   2      989.58      939.73     24.66 o 
  -7  -6   2       27.03       13.91      7.27 o 
  -6  -6   2      763.78      937.05     25.68 o 
  -5  -6   2        0.68       -0.55      6.09 o 
  -4  -6   2      576.45      572.41     15.57 o 
  -3  -6   2      257.28      369.14     27.66 o 
  -2  -6   2      153.81      225.00     18.33 o 
  -1  -6   2       75.57       89.62      4.66 o 
   0  -6   2      447.72      520.01     23.08 o 
   1  -6   2       81.80      403.05     76.50 o 
   2  -6   2     2915.59     2833.35     51.76 o 
   3  -6   2      256.96      279.21     13.75 o 
   4  -6   2     4346.27     4229.24    101.55 o 
   5  -6   2        9.91       -0.47      7.35 o 
   6  -6   2       46.30       46.31     11.70 o 
   7  -6   2       38.70       57.22     16.20 o 
   8  -6   2       85.52       71.21     18.65 o 
   9  -6   2       27.38       33.11     18.49 o 
  10  -6   2       97.93      135.06     29.32 o 
  11  -6   2       43.37       42.60     22.84 o 
 -11  -5   2      267.85      280.16     30.27 o 
 -10  -5   2      227.58      254.71    108.51 o 
  -9  -5   2      199.42      203.18     15.09 o 
  -8  -5   2       86.39       99.66      8.77 o 
  -7  -5   2      959.20      920.53     26.79 o 
  -6  -5   2       11.63       20.47      5.14 o 
  -5  -5   2      785.21      768.00     17.54 o 
  -4  -5   2       14.26       68.04      7.51 o 
  -3  -5   2     3007.86     2840.07     58.01 o 
  -2  -5   2      360.37      403.52     11.14 o 
  -1  -5   2     3250.36     3280.34     53.19 o 
   0  -5   2       65.24       79.35      3.64 o 
   1  -5   2     1200.19     1262.33     21.73 o 
   2  -5   2     1345.58     1469.54     31.69 o 
   3  -5   2       44.56      102.26      6.95 o 
   4  -5   2        7.61       15.96      8.93 o 
   5  -5   2     1042.74     1119.92     46.31 o 
   6  -5   2       66.31       52.55      7.98 o 
   7  -5   2      649.41      650.33     26.08 o 
   8  -5   2      193.59      199.00     16.52 o 
   9  -5   2      308.21      330.97     30.03 o 
  10  -5   2      117.25      110.32     23.55 o 
  11  -5   2      114.24      139.41     61.72 o 
 -11  -4   2       48.25       47.58     33.82 o 
 -10  -4   2      788.70      708.18     41.17 o 
  -9  -4   2        0.33        9.01      9.72 o 
  -8  -4   2      887.37      866.00     23.79 o 
  -7  -4   2        1.78        2.61      5.22 o 
  -6  -4   2     2402.13     2252.64     50.74 o 
  -5  -4   2     1418.52     1436.51     61.64 o 
  -4  -4   2        5.57       10.43      4.82 o 
  -3  -4   2      656.99      743.11     17.31 o 
  -2  -4   2       17.01     2092.85    122.81 o 
  -1  -4   2      353.60      382.18      9.17 o 
   0  -4   2     2036.06     1906.73     29.87 o 
   1  -4   2      260.26      263.25      6.16 o 
   2  -4   2     5188.98     5205.25     91.91 o 
   3  -4   2       76.80      101.55      6.72 o 
   4  -4   2     1511.11     1497.05     31.37 o 
   5  -4   2      321.21      405.02     14.30 o 
   6  -4   2     2697.11     2584.41     56.74 o 
   7  -4   2        3.20       15.65      9.25 o 
   8  -4   2      270.18      263.40     17.31 o 
   9  -4   2        2.55        5.45     11.22 o 
  10  -4   2      240.76      214.48     18.97 o 
  11  -4   2      119.34      172.92     27.90 o 
  12  -4   2      132.60      150.71     28.45 o 
 -12  -3   2      161.52      171.65     23.00 o 
 -11  -3   2        9.24       13.59     18.49 o 
 -10  -3   2      113.97       79.27     19.76 o 
  -9  -3   2      458.14      478.92     21.10 o 
  -8  -3   2        0.01       -3.40      6.32 o 
  -7  -3   2      276.87      330.89     13.75 o 
  -6  -3   2      264.27      273.36      9.96 o 
  -5  -3   2     3212.85     3074.62     73.66 o 
  -4  -3   2        9.65       17.70      3.95 o 
  -3  -3   2     7148.50     7088.90    161.22 o 
  -2  -3   2     2134.85     2364.47     51.76 o 
  -1  -3   2     2200.04     2181.44     38.72 o 
   0  -3   2      371.03      534.71     31.53 o 
   1  -3   2     1028.73      987.86     15.41 o 
   2  -3   2        4.06        5.61      2.45 o 
   3  -3   2       56.93       48.52      9.88 o 
   4  -3   2      154.70      318.09     20.55 o 
   5  -3   2     5421.58     5333.83    110.56 o 
   6  -3   2       46.98       47.34      5.85 o 
   7  -3   2     1246.31     1182.04     38.09 o 
   8  -3   2       40.95       46.47     10.91 o 
   9  -3   2      661.65      792.19     45.13 o 
  10  -3   2      168.85      147.63     16.28 o 
  11  -3   2       13.48        6.95     19.84 o 
  12  -3   2        6.87       -6.09     21.65 o 
 -12  -2   2       66.73       77.05     23.71 o 
 -11  -2   2       16.84        4.43     18.33 o 
 -10  -2   2      971.81      928.43     48.13 o 
  -9  -2   2      101.53       99.18     11.46 o 
  -8  -2   2     2472.34     2463.18     62.04 o 
  -7  -2   2      772.14      820.56     33.27 o 
  -6  -2   2       94.73       91.28      5.45 o 
  -5  -2   2       15.59       19.68      3.16 o 
  -4  -2   2     1406.93     1376.61     29.16 o 
  -3  -2   2      284.70      262.77     11.93 o 
  -2  -2   2     1874.52     1747.41     53.19 o 
  -1  -2   2     3867.94     3995.39     92.07 o 
   0  -2   2    10255.50    10219.64    151.42 o 
   1  -2   2       19.05        3.87      1.58 o 
   2  -2   2     7165.62     6349.59    109.69 o 
   3  -2   2     3100.09     3119.28     55.32 o 
   4  -2   2     2677.95     2431.01     47.50 o 
   5  -2   2        2.28       26.32      6.48 o 
   6  -2   2      156.96      160.43      8.14 o 
   7  -2   2       61.76       84.01      9.64 o 
   8  -2   2        8.79       30.03     16.44 o 
   9  -2   2       25.35       68.91     12.33 o 
  10  -2   2      673.89      697.51     29.40 o 
  11  -2   2       47.03       26.16     37.93 o 
  12  -2   2      246.45      279.92     33.27 o 
 -12  -1   2       45.55       55.64     19.76 o 
 -11  -1   2      164.52      201.13     30.58 o 
 -10  -1   2       13.13       34.61     41.49 o 
  -9  -1   2      199.44      203.89     14.86 o 
  -8  -1   2       82.93       89.62      9.40 o 
  -7  -1   2      673.43      572.17     17.07 o 
  -6  -1   2        0.99       -2.53      4.03 o 
  -5  -1   2     9798.45    10263.58    176.47 o 
  -4  -1   2        1.68       -1.82      2.45 o 
  -3  -1   2     1652.09     1570.07     31.85 o 
  -2  -1   2     1747.98     2167.13     68.91 o 
  -1  -1   2     6971.63     7059.19    137.19 o 
   0  -1   2     6214.46     6223.61     96.57 o 
   1  -1   2     1254.99     1257.35     20.47 o 
   2  -1   2     1080.87      910.97     16.52 o 
   3  -1   2     5081.12     5272.10     90.09 o 
   5  -1   2     1678.43     1580.19     31.85 o 
   6  -1   2      187.11      190.62      8.06 o 
   7  -1   2     5002.01     5360.06    128.98 o 
   8  -1   2        8.18       -2.13      8.61 o 
   9  -1   2      418.05      399.41     21.42 o 
  10  -1   2        8.02       -2.45     13.36 o 
  11  -1   2       24.56       17.78     20.07 o 
  12  -1   2        1.14       27.66     24.18 o 
 -12   0   2      215.56      283.56     31.06 o 
 -11   0   2       69.81       71.36     18.26 o 
 -10   0   2      222.86      259.06     39.91 o 
  -9   0   2      229.25      362.82     43.23 o 
  -8   0   2     1429.82     1391.62     38.33 o 
  -7   0   2       70.19       51.45      6.72 o 
  -6   0   2     2031.83     1920.80     40.38 o 
  -5   0   2      693.82      718.53     17.07 o 
  -4   0   2     1545.30     1618.04     31.53 o 
  -3   0   2      696.36      816.45     27.11 o 
  -2   0   2     6486.74     6643.81    112.22 o 
  -1   0   2     2195.89     2049.85     31.37 o 
   0   0   2     2946.21     3459.34     48.84 o 
   1   0   2      650.12      593.59      9.48 o 
   2   0   2     8358.80     8481.16    163.67 o 
   3   0   2     2564.30     3538.37    141.86 o 
   4   0   2     5768.82     5974.04    120.60 o 
   5   0   2     1465.30     1531.82     29.16 o 
   6   0   2      699.65      815.82     17.62 o 
   7   0   2       17.62       15.49      6.40 o 
   8   0   2      605.72      569.64     20.55 o 
  10   0   2      280.89      284.50     28.61 o 
  11   0   2       60.37       58.40     22.05 o 
  12   0   2      322.27      362.43     50.34 o 
 -12   1   2        1.64        0.32     18.33 o 
 -11   1   2        9.43       -3.71     15.57 o 
 -10   1   2        9.42       41.17     17.15 o 
  -9   1   2      117.28      106.14     11.70 o 
  -8   1   2      238.75      276.84     14.38 o 
  -7   1   2     3130.63     3800.90     91.52 o 
  -6   1   2      160.42      182.24      8.46 o 
  -5   1   2     1163.23     1050.93     19.84 o 
  -4   1   2     1143.81     1446.71     41.02 o 
  -3   1   2    12713.79    12878.17    204.29 o 
  -2   1   2     1238.54     1097.79     18.57 o 
  -1   1   2      781.70      759.15     20.15 o 
   0   1   2     2859.92     2851.92     57.77 o 
   1   1   2     2301.30     2265.13     43.39 o 
   2   1   2     1337.69     1300.82     34.06 o 
   3   1   2     1328.47     1224.79     21.42 o 
   4   1   2      291.96      317.22      7.35 o 
   5   1   2     5071.44     4962.47     79.03 o 
   6   1   2        2.13        1.50      2.85 o 
   7   1   2     2312.73     2259.76     52.08 o 
   8   1   2      463.73      430.55     21.26 o 
   9   1   2     1219.78     1181.80     34.61 o 
  10   1   2        0.26        7.19     13.99 o 
  11   1   2       70.07       61.72     23.63 o 
  12   1   2        0.22       -5.14     30.03 o 
 -12   2   2      242.40      221.91     32.88 o 
 -11   2   2       34.42       38.96     17.62 o 
 -10   2   2      833.66      802.30     37.30 o 
  -9   2   2       92.36       97.28     11.62 o 
  -8   2   2      172.27      204.29     12.09 o 
  -7   2   2      101.31      119.81      8.30 o 
  -6   2   2      337.51      373.65     12.41 o 
  -5   2   2        7.62      308.61     58.56 o 
  -4   2   2     1516.93     1452.00     26.55 o 
  -3   2   2      727.87      715.45     13.36 o 
  -2   2   2     5471.25     3644.34     90.01 o 
  -1   2   2        0.53       -2.85      1.42 o 
   0   2   2    13527.00    13182.75    250.84 o 
   1   2   2     9993.22    10251.33    171.73 o 
   2   2   2     7691.54     7881.41    139.96 o 
   3   2   2      679.84      664.71     13.28 o 
   4   2   2      647.71      812.18     29.79 o 
   5   2   2        0.22       -0.32      2.53 o 
   6   2   2       32.72       48.52      3.48 o 
   7   2   2      735.22      840.87     37.14 o 
   8   2   2     1730.52     1689.01     44.26 o 
   9   2   2       10.47       11.38      8.22 o 
  10   2   2     1384.15     1363.17     51.92 o 
  11   2   2        2.01        7.82     24.50 o 
  12   2   2      222.61      196.39     41.73 o 
 -12   3   2        8.08       33.43     29.87 o 
 -11   3   2        7.68       -2.69     21.02 o 
 -10   3   2       97.82       73.58     21.65 o 
  -9   3   2      152.88      168.41     14.07 o 
  -8   3   2       75.28       80.69      9.48 o 
  -7   3   2     1370.66     1294.02     28.37 o 
  -6   3   2      779.39      838.58     45.20 o 
  -5   3   2     6796.15     6703.72    118.23 o 
  -4   3   2      685.44      814.32     18.18 o 
  -3   3   2      802.33      628.75     12.49 o 
  -2   3   2       34.52       39.04      2.92 o 
  -1   3   2       53.29       41.10      3.08 o 
   1   3   2      310.54      386.29      8.85 o 
   2   3   2     1217.11     1192.23     23.79 o 
   3   3   2     4860.04     4901.70     92.38 o 
   4   3   2      142.77      194.33      6.09 o 
   5   3   2     6208.13     5990.08    105.66 o 
   6   3   2      682.57      731.33     16.99 o 
   7   3   2      849.36      776.54     21.34 o 
   8   3   2        0.38       -2.85      4.98 o 
   9   3   2       85.01      104.95     10.12 o 
  10   3   2       45.31       42.99     15.09 o 
  11   3   2       63.63       23.16     19.92 o 
  12   3   2       80.83       83.22     35.17 o 
 -11   4   2       19.53       68.91     24.42 o 
 -10   4   2      296.08      304.66     24.89 o 
  -9   4   2       57.87       38.49     12.41 o 
  -8   4   2      844.36      863.08     28.45 o 
  -7   4   2        5.46        8.93      7.03 o 
  -6   4   2      564.59      542.46     17.94 o 
  -5   4   2        0.85       42.12      6.88 o 
  -4   4   2      192.31      239.06     12.25 o 
  -3   4   2       78.22       26.08      3.71 o 
  -2   4   2     7437.78     7414.42    124.94 o 
  -1   4   2       28.23       59.98      6.64 o 
   0   4   2     4957.65     4946.43    100.60 o 
   1   4   2       77.64      100.13      4.27 o 
   2   4   2     1296.71     2244.42    113.49 o 
   3   4   2     1823.67     2025.36     37.46 o 
   4   4   2      424.62      415.46     10.91 o 
   5   4   2     1094.16     1155.96     39.51 o 
   6   4   2      753.68      778.59     16.75 o 
   7   4   2        0.98        2.77      5.37 o 
   8   4   2     1351.08     1347.29     33.43 o 
   9   4   2       49.57       55.56      8.61 o 
  10   4   2     1319.64     1306.82     62.59 o 
  11   4   2        9.83       79.98     32.40 o 
  12   4   2      102.47      107.56     25.53 o 
 -11   5   2       52.90        7.43     21.97 o 
 -10   5   2        0.59        2.85     19.60 o 
  -9   5   2      445.80      420.51     33.90 o 
  -8   5   2      189.49      170.39     13.91 o 
  -7   5   2      434.24      478.28     20.55 o 
  -6   5   2      116.51      126.21      9.64 o 
  -5   5   2     2690.65     2628.82     55.79 o 
  -4   5   2      437.60      384.71     11.14 o 
  -3   5   2      924.37     1049.27     22.84 o 
  -2   5   2     1223.05     1420.55     39.28 o 
  -1   5   2      174.86      221.44      8.14 o 
   0   5   2       20.75       26.47      4.03 o 
   1   5   2     1647.95     1859.47     64.17 o 
   2   5   2     1066.15     1242.26     24.89 o 
   3   5   2     4571.26     4683.89     89.46 o 
   4   5   2       23.06       48.52      7.11 o 
   5   5   2     1196.17     1211.99     25.92 o 
   6   5   2       40.56       47.26      6.16 o 
   7   5   2     1420.81     1402.37     34.38 o 
   8   5   2      114.83      114.59      9.01 o 
   9   5   2        2.49       -3.40      6.32 o 
  10   5   2      133.86      142.02     26.24 o 
  11   5   2      187.92      190.86     57.45 o 
  12   5   2       11.24       -7.03     21.18 o 
 -11   6   2        3.53       34.93     35.17 o 
 -10   6   2      448.81      420.99     54.13 o 
  -9   6   2       80.11      125.34     35.17 o 
  -8   6   2        2.34       17.15     13.04 o 
  -7   6   2       35.19       45.05     12.49 o 
  -6   6   2        2.24       -2.92      7.27 o 
  -5   6   2      748.96      702.57     19.36 o 
  -4   6   2     2611.13     2490.05     49.95 o 
  -3   6   2      122.59      146.28      7.03 o 
  -2   6   2     2829.00     2845.99     52.16 o 
  -1   6   2        7.10       13.36      4.50 o 
   0   6   2     2354.50     2366.13     54.53 o 
   1   6   2      467.14      458.92     10.35 o 
   2   6   2      227.52      278.02     21.18 o 
   3   6   2       61.82       98.15     17.47 o 
   4   6   2       11.58       -4.58      4.66 o 
   5   6   2        3.20       -3.64      4.98 o 
   6   6   2      838.21     1171.76     28.69 o 
   7   6   2       23.86       19.20      6.88 o 
   8   6   2      902.29      933.89     35.80 o 
   9   6   2       24.47        8.38     23.39 o 
  10   6   2      303.80      241.51     43.94 o 
  11   6   2       40.83       25.68     21.10 o 
 -10   7   2        1.09      -23.55     30.74 o 
  -9   7   2      277.23      291.38     45.44 o 
  -8   7   2       51.15       37.62     19.68 o 
  -7   7   2     1225.48     1194.29     58.09 o 
  -6   7   2      201.66      191.72     25.61 o 
  -5   7   2       29.47       14.86      9.25 o 
  -4   7   2       85.21       90.49     12.57 o 
  -3   7   2      498.84      506.34     24.26 o 
  -2   7   2       15.01       21.02      5.93 o 
  -1   7   2       72.55       75.24      7.35 o 
   0   7   2      222.05      225.94     10.51 o 
   1   7   2     2568.22     2548.45     49.08 o 
   2   7   2        6.71        1.66      4.74 o 
   3   7   2     1760.08     1640.56     41.96 o 
   4   7   2     1141.49     1459.82     47.34 o 
   5   7   2     1189.45     1442.67     33.35 o 
   6   7   2        1.77       -4.03      6.56 o 
   7   7   2       89.16      112.22      8.85 o 
   8   7   2        3.45       38.25     17.31 o 
   9   7   2        1.77       18.49     22.92 o 
  10   7   2        1.29        1.11     18.26 o 
  11   7   2      384.91      318.49     34.06 o 
 -10   8   2       22.45        5.29     34.69 o 
  -9   8   2        8.51       15.88     32.80 o 
  -8   8   2        9.56       19.36     19.68 o 
  -7   8   2        4.07       -1.98     17.47 o 
  -6   8   2      101.67       95.23     20.71 o 
  -5   8   2        1.51       -5.77     12.17 o 
  -4   8   2     1156.45     1130.35     44.97 o 
  -3   8   2      888.91      857.31     35.96 o 
  -2   8   2     1645.82     1583.43     56.74 o 
  -1   8   2      450.06      462.95     27.98 o 
   0   8   2      579.98      536.92     29.40 o 
   1   8   2        1.38       -6.88      8.14 o 
   2   8   2      271.05      256.92     10.67 o 
   3   8   2        3.35        5.37      5.22 o 
   4   8   2      636.72      665.27     18.73 o 
   5   8   2       43.40       34.46      8.14 o 
   6   8   2      299.21      381.24     16.44 o 
   7   8   2       44.24       48.76      9.33 o 
   8   8   2      444.01      502.78     50.10 o 
   9   8   2       29.13       66.15     27.50 o 
  10   8   2      153.85      186.27     26.71 o 
  -9   9   2      311.65      327.18     50.26 o 
  -8   9   2       54.71       46.55     22.37 o 
  -7   9   2       90.06      137.83     32.96 o 
  -6   9   2       79.62       73.34     21.10 o 
  -5   9   2      523.25      561.66     30.51 o 
  -4   9   2       46.96       44.10     17.78 o 
  -3   9   2       67.67       73.18     14.94 o 
  -2   9   2        4.39       -2.69     12.09 o 
  -1   9   2      579.75      617.30     29.40 o 
   0   9   2        0.68        8.06     12.64 o 
   1   9   2      670.19      662.11     27.03 o 
   2   9   2       29.45       23.16      7.51 o 
   3   9   2      473.98      510.29     26.24 o 
   4   9   2       20.57       22.05     10.04 o 
   5   9   2      688.24      650.65     24.18 o 
   6   9   2      181.51      195.36     13.28 o 
   7   9   2       20.31       27.74     12.17 o 
   8   9   2        0.53       32.96     24.97 o 
   9   9   2       94.09      102.74     31.77 o 
  10   9   2        0.18      -14.07     18.97 o 
  -8  10   2       17.20       -7.98     30.11 o 
  -7  10   2       10.13      -20.94     19.92 o 
  -6  10   2      348.76      286.01     34.30 o 
  -5  10   2      167.00      160.27     21.81 o 
  -4  10   2       52.69       49.39     16.75 o 
  -3  10   2       68.29       80.14     16.91 o 
  -2  10   2      660.11      636.42     31.61 o 
  -1  10   2      171.80      205.48     19.28 o 
   0  10   2      562.20      494.33     31.14 o 
   1  10   2      329.69      352.00     26.87 o 
   2  10   2      119.97      123.68     14.70 o 
   3  10   2        0.39        0.24      7.74 o 
   4  10   2      169.58      186.27     18.33 o 
   5  10   2      152.55      179.24     18.10 o 
   6  10   2      401.51      410.48     32.56 o 
   7  10   2       20.21      -12.49     32.24 o 
  -7  11   2      119.40      176.08     38.72 o 
  -6  11   2       29.19       23.16     21.10 o 
  -5  11   2       10.14        2.69     43.31 o 
  -4  11   2       53.48       49.79     19.60 o 
  -3  11   2       61.45       40.78     19.68 o 
  -2  11   2      266.13      267.67     30.98 o 
  -1  11   2      310.96      284.27     28.45 o 
   0  11   2       50.46       14.78     21.81 o 
   1  11   2      404.17      397.83     40.86 o 
   2  11   2        2.69       16.91     13.04 o 
   3  11   2      474.86      478.28     23.71 o 
   4  11   2       39.61       19.20     14.38 o 
   5  11   2        7.42       16.99     18.10 o 
   6  11   2        4.83      -24.10     18.02 o 
   7  11   2       12.90       37.85     37.06 o 
  -6  12   2       51.06       29.95     26.08 o 
  -5  12   2        8.97       13.83     23.08 o 
  -4  12   2      322.64      316.27     49.47 o 
  -3  12   2       29.74       31.77     21.18 o 
  -2  12   2       40.84       60.38     25.84 o 
  -1  12   2       65.02       68.04     29.08 o 
   0  12   2        3.21       -3.71     24.34 o 
   1  12   2       19.99       -5.93     22.29 o 
   2  12   2        9.79       31.77     22.60 o 
   3  12   2       35.15       45.05     25.13 o 
   4  12   2       84.36      126.76     24.02 o 
   5  12   2       15.00       24.97     19.36 o 
   6  12   2      284.41      303.00     54.37 o 
   7  12   2      100.49       85.90     44.49 o 
  -5  13   2        8.60      -27.03     22.92 o 
  -4  13   2        0.01       20.71     17.62 o 
  -3  13   2        9.50       17.86     22.68 o 
  -2  13   2        0.36       22.84     31.85 o 
  -1  13   2       47.99       50.42     30.43 o 
   0  13   2      151.52      147.07     34.77 o 
   1  13   2      307.62      322.91     42.60 o 
   2  13   2       54.44       56.51     27.27 o 
   3  13   2       25.01       15.02     20.39 o 
   4  13   2       15.43        3.48     21.34 o 
   5  13   2        6.79       20.47     22.76 o 
  -2  14   2       78.36       64.72     26.87 o 
  -1  14   2       12.25       -6.56     23.08 o 
   0  14   2        8.85      -29.16     23.79 o 
   1  14   2        5.59       -1.19     21.89 o 
   2  14   2       19.99      -25.05     22.52 o 
   3  14   2       12.45      -20.63     35.64 o 
  -4 -13   3       46.27       17.47     30.11 o 
  -3 -13   3       16.66       38.25     28.77 o 
  -2 -13   3       19.85       33.82     29.64 o 
  -1 -13   3       19.51       33.43     15.49 o 
   0 -13   3       64.46       65.75     32.72 o 
   1 -13   3       33.61       30.51     32.32 o 
   2 -13   3       26.87       17.94     31.77 o 
   3 -13   3       23.01       48.21     41.96 o 
   4 -13   3       67.99       84.40     26.16 o 
  -6 -12   3       14.44        7.11     29.87 o 
  -5 -12   3      103.33      120.84     32.48 o 
  -4 -12   3        3.83       13.51     27.90 o 
  -3 -12   3       61.78       88.35     30.51 o 
  -2 -12   3       20.11       16.04     26.71 o 
  -1 -12   3        2.84       -8.61      6.95 o 
   0 -12   3        4.41        4.74     26.47 o 
   1 -12   3      215.31      204.29     36.99 o 
   2 -12   3      208.13      148.26     35.56 o 
   3 -12   3       19.55        1.98     27.74 o 
   4 -12   3        1.06       25.37     81.00 o 
   5 -12   3        0.28        8.93     22.29 o 
   6 -12   3        1.52      -47.42     30.27 o 
  -7 -11   3        0.31        6.48     20.78 o 
  -6 -11   3      286.65      327.50     61.33 o 
  -5 -11   3       18.56       23.39     19.20 o 
  -4 -11   3      399.72      386.77     27.11 o 
  -3 -11   3      219.98      180.82     24.02 o 
  -2 -11   3      185.39      215.35     24.97 o 
  -1 -11   3       36.86       14.23     15.65 o 
   0 -11   3       97.84       59.67     18.18 o 
   1 -11   3        2.26       21.10     16.68 o 
   2 -11   3       27.73        0.00     24.10 o 
   3 -11   3      126.43       99.10     30.82 o 
   4 -11   3      277.20      263.01     29.71 o 
   5 -11   3        7.32      -11.70     20.55 o 
   6 -11   3      198.65      243.01     30.66 o 
   7 -11   3        6.82       18.57     33.59 o 
  -8 -10   3        5.69        1.19     13.75 o 
  -7 -10   3      136.85      103.77     16.20 o 
  -6 -10   3        1.42      -11.93     12.88 o 
  -5 -10   3      165.07      127.39     15.57 o 
  -4 -10   3      168.05      127.95     10.51 o 
  -3 -10   3       83.47       87.09     11.14 o 
  -2 -10   3       12.81        7.35      8.38 o 
  -1 -10   3      650.09      615.72     24.18 o 
   0 -10   3      150.68      161.14     14.46 o 
   1 -10   3      316.14      342.12     21.81 o 
   2 -10   3      237.53      184.06     33.59 o 
   3 -10   3       64.03       60.69     24.82 o 
   4 -10   3      179.86      134.43     23.23 o 
   5 -10   3       20.65       33.90     21.50 o 
   6 -10   3       33.68       74.52     22.44 o 
   7 -10   3       89.25      102.42     35.96 o 
   8 -10   3        2.53       15.02     32.16 o 
  -9  -9   3        0.24        6.48     15.33 o 
  -8  -9   3      116.34      137.59     16.68 o 
  -7  -9   3       10.18       14.15     12.41 o 
  -6  -9   3      163.23      173.23     16.12 o 
  -5  -9   3      151.54       92.31     13.67 o 
  -4  -9   3      759.95      789.66     26.40 o 
  -3  -9   3        9.52        8.93      6.32 o 
  -2  -9   3      161.26      151.18     10.59 o 
  -1  -9   3        0.59        8.14      7.19 o 
   0  -9   3      111.06      138.70     10.43 o 
   1  -9   3      220.21      230.69     16.83 o 
   2  -9   3      518.51      457.02     23.08 o 
   3  -9   3      227.79      246.81     33.98 o 
   4  -9   3      513.09      431.74     44.57 o 
   5  -9   3      241.34      243.73     26.87 o 
   6  -9   3      227.98      239.46     29.16 o 
   7  -9   3      137.88       53.82     31.06 o 
   8  -9   3      146.80      146.36     37.85 o 
   9  -9   3        5.64       40.07     35.88 o 
 -10  -8   3       12.44       63.78     17.62 o 
  -9  -8   3      410.42      390.64     36.83 o 
  -8  -8   3        4.02       -1.03     11.93 o 
  -7  -8   3      147.96      129.69     13.28 o 
  -6  -8   3       31.51       48.21     10.12 o 
  -5  -8   3      231.11      240.72     14.70 o 
  -4  -8   3        2.54       10.35      8.22 o 
  -3  -8   3     1498.44     1957.00     44.97 o 
  -2  -8   3      489.04      467.14     16.68 o 
  -1  -8   3      915.89      884.97     23.39 o 
   0  -8   3      585.43      539.22     16.68 o 
   1  -8   3      524.24      433.08     15.88 o 
   2  -8   3       86.74       86.69      9.80 o 
   3  -8   3     1312.34     1250.79     45.44 o 
   4  -8   3        7.53       -0.47     12.33 o 
   5  -8   3      137.45      181.61     17.07 o 
   6  -8   3       55.47       30.19     14.94 o 
   7  -8   3      411.08      412.77     46.39 o 
   8  -8   3      168.76      131.90     35.41 o 
   9  -8   3      224.01      214.01     42.44 o 
  10  -8   3        1.65      -37.30     32.24 o 
 -10  -7   3      169.28      155.13     20.31 o 
  -9  -7   3        0.32       -5.69     12.33 o 
  -8  -7   3      110.87      111.51     14.38 o 
  -7  -7   3       21.99       39.83      9.64 o 
  -6  -7   3     1163.93     1131.14     32.88 o 
  -5  -7   3        0.83       -3.32      5.85 o 
  -4  -7   3      391.98      442.88     15.17 o 
  -3  -7   3       53.74       52.48      6.48 o 
  -2  -7   3      102.81      129.77      8.46 o 
  -1  -7   3       79.66       96.02      5.93 o 
   0  -7   3      551.19      561.11     15.17 o 
   1  -7   3      687.17      666.29     19.99 o 
   2  -7   3      673.79      552.02     20.63 o 
   3  -7   3        2.75       -7.98      7.90 o 
   4  -7   3     1038.08      953.41     73.58 o 
   5  -7   3      853.43      807.91     81.48 o 
   6  -7   3      477.08      549.09     27.74 o 
   7  -7   3      105.74      116.41     19.68 o 
   8  -7   3      160.79      170.94     22.92 o 
   9  -7   3       11.42        7.03     18.57 o 
  10  -7   3        0.49      -17.47     29.56 o 
 -11  -6   3      297.71      332.08     32.48 o 
 -10  -6   3        0.06       15.09     16.91 o 
  -9  -6   3      136.08      144.15     15.88 o 
  -8  -6   3       53.66       68.91      8.69 o 
  -7  -6   3       23.75       36.20      6.88 o 
  -6  -6   3        0.20        0.63      4.90 o 
  -5  -6   3       17.87       29.00     16.04 o 
  -4  -6   3        8.62        5.61      4.98 o 
  -3  -6   3     3190.60     3180.44     67.10 o 
  -2  -6   3       28.31       69.47     14.94 o 
  -1  -6   3     3369.88     3195.70     54.53 o 
   0  -6   3       17.55       22.92      3.24 o 
   1  -6   3     1697.95     1632.82     29.40 o 
   2  -6   3     2035.35     2084.63     38.88 o 
   3  -6   3        1.21        3.40      5.22 o 
   4  -6   3      276.15      228.39     15.88 o 
   5  -6   3        4.60        9.33      8.61 o 
   6  -6   3      408.57      412.22     23.16 o 
   7  -6   3     1085.28     1052.67     58.09 o 
   8  -6   3       12.47       23.95     22.52 o 
   9  -6   3      701.04      679.65     41.25 o 
  10  -6   3      202.32      244.20     36.91 o 
  11  -6   3      132.03      144.62     26.55 o 
 -11  -5   3        2.50        6.01     20.23 o 
 -10  -5   3      121.21      134.27     18.41 o 
  -9  -5   3       64.18       63.78     12.01 o 
  -8  -5   3     1724.13     1648.78     33.11 o 
  -7  -5   3       29.76       26.08      6.09 o 
  -6  -5   3     1201.35     1197.92     24.58 o 
  -5  -5   3      154.88      161.14      8.46 o 
  -4  -5   3      689.76      817.08     19.92 o 
  -3  -5   3      123.25      147.23     13.67 o 
  -2  -5   3      143.77      176.55      7.35 o 
  -1  -5   3     1914.90     1906.89     33.11 o 
   0  -5   3      949.30     1170.58     46.86 o 
   1  -5   3      102.28       83.85      3.87 o 
   2  -5   3     3222.35     3226.44     58.32 o 
   3  -5   3      311.00     1079.46    110.09 o 
   4  -5   3     2198.48     2159.71     50.74 o 
   5  -5   3      473.72      409.84     15.25 o 
   6  -5   3      444.74      420.83     17.78 o 
   7  -5   3      266.79      227.68     16.20 o 
   8  -5   3        3.01       15.96     10.99 o 
   9  -5   3      303.41      346.62     30.51 o 
  10  -5   3       86.75      136.25     24.58 o 
  11  -5   3       19.05       39.99     21.97 o 
 -11  -4   3      217.67      218.44     45.76 o 
 -10  -4   3       86.98       74.60     19.99 o 
  -9  -4   3       34.12       50.26     10.27 o 
  -8  -4   3      111.55      107.08     12.17 o 
  -7  -4   3       22.32       16.44      6.16 o 
  -6  -4   3        2.55       -3.95      4.98 o 
  -5  -4   3     1785.90     1582.40     33.98 o 
  -4  -4   3      157.69      161.77      7.90 o 
  -3  -4   3     2501.85     2461.83     54.93 o 
  -2  -4   3       68.36      820.01     82.98 o 
  -1  -4   3     4100.74     4029.14     70.41 o 
   0  -4   3      611.61      557.55     11.62 o 
   1  -4   3      759.19      716.56     13.04 o 
   2  -4   3     1441.72     1690.75     35.72 o 
   3  -4   3      229.45      295.96     15.88 o 
   4  -4   3      613.74      741.61     31.53 o 
   5  -4   3      892.05     1840.51     68.99 o 
   6  -4   3       16.67       14.23      6.40 o 
   7  -4   3     1059.43     1009.52     34.22 o 
   8  -4   3      964.15      925.27     33.19 o 
   9  -4   3      555.08      579.20     26.71 o 
  10  -4   3       60.81       51.92     14.70 o 
  11  -4   3      191.08      255.90     30.98 o 
 -12  -3   3      139.68      150.08     26.24 o 
 -11  -3   3       33.61       13.20     18.26 o 
 -10  -3   3      601.10      592.48     39.04 o 
  -9  -3   3      109.17      122.57     19.05 o 
  -8  -3   3      819.15      821.35     21.34 o 
  -7  -3   3      211.38      261.11     10.67 o 
  -6  -3   3     2436.33     2377.51     45.92 o 
  -5  -3   3        1.73        2.45      4.58 o 
  -4  -3   3     1959.70     1932.73     74.68 o 
  -3  -3   3       67.58       65.83      9.01 o 
  -2  -3   3     1228.74     1235.78     48.21 o 
  -1  -3   3      516.57      479.55      9.40 o 
   0  -3   3     7192.67     7601.01    113.33 o 
   1  -3   3      337.99      386.21      8.77 o 
   2  -3   3     4369.01     4111.88     65.67 o 
   3  -3   3     4294.31     4650.94     92.31 o 
   4  -3   3     3065.71     3077.71     86.62 o 
   5  -3   3      140.77      111.98      7.43 o 
   6  -3   3     1037.84     1174.53     28.45 o 
   8  -3   3       17.27       19.99      9.96 o 
   9  -3   3      214.67      184.45     16.28 o 
  10  -3   3      649.44      627.65     28.77 o 
  11  -3   3      156.39      120.68     25.13 o 
  12  -3   3      195.84      214.64     30.51 o 
 -12  -2   3       35.75       30.90     18.41 o 
 -11  -2   3      284.88      323.47     32.01 o 
 -10  -2   3       31.23       53.42     17.78 o 
  -9  -2   3        1.01        3.32      8.22 o 
  -8  -2   3      180.25      181.92     11.62 o 
  -7  -2   3     1372.34     1322.39     29.87 o 
  -6  -2   3        8.80       13.20      4.74 o 
  -5  -2   3     1044.99     1016.16     20.15 o 
  -4  -2   3       11.24       11.22      3.00 o 
  -3  -2   3     6950.07     6467.18    135.30 o 
  -2  -2   3        2.27       -1.90      2.53 o 
  -1  -2   3     5403.48     5229.03    103.77 o 
   0  -2   3     3198.13     3130.89     49.39 o 
   1  -2   3      113.49      157.74      4.19 o 
   2  -2   3      167.15       80.29      7.03 o 
   3  -2   3     1361.35     1560.27     30.19 o 
   4  -2   3      438.98      482.95     11.22 o 
   5  -2   3      965.82      859.84     18.97 o 
   6  -2   3      140.47      140.59      7.59 o 
   7  -2   3     1928.52     1819.33     53.50 o 
   8  -2   3      153.58      142.81     16.28 o 
   9  -2   3      694.31      765.48     42.36 o 
  10  -2   3        6.34       -6.16     11.93 o 
  11  -2   3       58.73       84.72     23.16 o 
  12  -2   3       85.08       59.59     34.22 o 
 -12  -1   3       17.11       13.67      9.17 o 
 -11  -1   3        1.01       -8.69     22.68 o 
 -10  -1   3      943.99      890.02     47.58 o 
  -9  -1   3      211.67      182.95     14.62 o 
  -8  -1   3     1597.14     1551.34     41.89 o 
  -7  -1   3       30.43       19.36      6.16 o 
  -6  -1   3     1176.93     1142.68     24.74 o 
  -5  -1   3      264.27      331.53      9.56 o 
  -4  -1   3      102.29      129.45      5.06 o 
  -3  -1   3      208.81      227.13      6.16 o 
  -2  -1   3      242.81      328.68     14.78 o 
  -1  -1   3      567.26      694.82     13.04 o 
   0  -1   3     9218.63     9140.18    132.22 o 
   1  -1   3      375.20      392.22      7.90 o 
   2  -1   3    10395.68    10366.87    158.30 o 
   3  -1   3      508.11      551.46     11.70 o 
   4  -1   3     3076.65     3023.73     74.21 o 
   5  -1   3     1802.61     2020.38     42.68 o 
   6  -1   3      281.13      264.83     11.70 o 
   7  -1   3      350.58      354.45     17.70 o 
   8  -1   3       55.70      105.19     16.04 o 
   9  -1   3      485.00      489.27     26.32 o 
  10  -1   3      428.13      486.42     51.76 o 
  11  -1   3       15.47       27.82     17.39 o 
  12  -1   3      448.32      313.82     47.58 o 
 -12   0   3        9.81       11.70     17.70 o 
 -11   0   3       42.30       35.56     16.75 o 
 -10   0   3       19.61       12.25     16.99 o 
  -9   0   3        0.59       81.64     17.54 o 
  -8   0   3       40.09       42.28      8.61 o 
  -7   0   3      955.70      919.03     24.34 o 
  -6   0   3      185.10      216.07      9.96 o 
  -5   0   3     6883.91     6835.46    126.53 o 
  -4   0   3       10.23       16.36      3.00 o 
  -3   0   3     5547.83     5398.79     79.98 o 
  -2   0   3      171.73      143.83      6.09 o 
  -1   0   3     4257.73     4440.25     72.31 o 
   0   0   3       26.82       60.85      2.13 o 
   1   0   3       50.21       85.83      2.37 o 
   2   0   3      961.18      882.20     16.91 o 
   3   0   3     1803.84     1660.08     34.93 o 
   4   0   3     1011.95      978.22     23.71 o 
   5   0   3     5144.60     5040.39    102.66 o 
   6   0   3      348.84      309.79     11.70 o 
   7   0   3     1949.35     1859.00     44.65 o 
   8   0   3       13.95       -5.77     11.30 o 
   9   0   3      767.02      746.27     28.21 o 
  11   0   3        0.99       47.10     28.61 o 
  12   0   3       50.36       43.70     32.01 o 
 -12   1   3      277.32      284.50     27.50 o 
 -11   1   3      101.82       96.89     18.97 o 
 -10   1   3      622.72      661.08     33.43 o 
  -9   1   3       24.87       16.75     10.59 o 
  -8   1   3      741.12      706.99     23.71 o 
  -7   1   3      470.86      993.08     67.96 o 
  -6   1   3      252.51      277.47     10.75 o 
  -5   1   3      196.92      270.91     20.63 o 
  -4   1   3      444.29      634.84     20.86 o 
  -3   1   3     1190.39     1161.81     21.02 o 
  -2   1   3     4118.88     4236.27     68.68 o 
  -1   1   3      530.93      484.05      9.96 o 
   0   1   3     9382.64     9563.78    168.96 o 
   1   1   3      454.98      633.34     11.06 o 
   2   1   3     4165.30     4435.27     84.56 o 
   3   1   3       10.46       24.34      2.37 o 
   4   1   3     1312.44     1146.08     27.58 o 
   5   1   3      602.97      747.38     31.77 o 
   6   1   3      164.13      188.72      8.06 o 
   7   1   3      200.55      234.95     10.27 o 
   8   1   3      416.83      415.93     18.33 o 
   9   1   3        1.68       -7.27      9.17 o 
  10   1   3      686.04      590.82     38.65 o 
  11   1   3      159.68      185.64     37.54 o 
  12   1   3      294.65      307.34     48.92 o 
 -12   2   3       33.10       71.21     33.19 o 
 -11   2   3      271.37      298.81     30.27 o 
 -10   2   3        4.00        7.59     14.23 o 
  -9   2   3      454.43      890.02     41.73 o 
  -8   2   3      153.14      200.50     18.49 o 
  -7   2   3     1517.03     1484.24     36.27 o 
  -6   2   3       16.87       17.70      8.06 o 
  -5   2   3     2233.40     2175.27     42.91 o 
  -4   2   3      551.91      665.58     14.23 o 
  -3   2   3     7385.76     7932.77    122.34 o 
  -2   2   3      356.09      328.92      6.56 o 
  -1   2   3     4609.51     4456.21     72.07 o 
   0   2   3     1929.91     1950.36     37.38 o 
   1   2   3     1525.68     1870.06     78.08 o 
   2   2   3       24.17       40.23      2.37 o 
   3   2   3     6576.49     6406.96    120.44 o 
   4   2   3      151.42      181.13      6.40 o 
   5   2   3     3046.14     3012.82     47.02 o 
   6   2   3      444.76      440.19     11.22 o 
   7   2   3     2558.59     2380.99     55.00 o 
   8   2   3      165.61      167.38     11.22 o 
   9   2   3      421.78      460.98     18.89 o 
  10   2   3       41.36       38.01     26.24 o 
  11   2   3       18.06       -9.72     25.13 o 
  12   2   3        8.08       11.70     29.00 o 
 -11   3   3       45.73        4.11     19.52 o 
 -10   3   3      594.80      636.50     34.30 o 
  -9   3   3      348.19      381.39     19.36 o 
  -8   3   3     1223.34     1123.32     30.66 o 
  -6   3   3       34.29       50.03      6.88 o 
  -5   3   3       43.38       48.37      4.74 o 
  -4   3   3     2325.19     2673.47     95.47 o 
  -3   3   3      347.61      585.13     29.32 o 
  -2   3   3     1653.17     1417.70     22.44 o 
  -1   3   3        0.65        0.00      2.05 o 
   0   3   3     9929.67    10571.55    201.44 o 
   1   3   3     2932.10     2690.31     48.76 o 
   2   3   3     5743.59     5536.22     93.41 o 
   3   3   3      769.34      827.59     25.29 o 
   4   3   3      165.58      183.35      8.85 o 
   5   3   3        1.05        3.40      3.48 o 
   6   3   3      615.32      649.30     14.30 o 
   7   3   3      269.52      308.06     12.57 o 
   8   3   3      370.42      335.24     13.91 o 
   9   3   3       24.84       14.38      6.64 o 
  10   3   3      803.69      751.09     44.26 o 
  11   3   3       32.48       29.64     29.71 o 
  12   3   3      206.23      157.11     38.96 o 
 -11   4   3      164.98      235.43     31.69 o 
 -10   4   3       20.67       12.88     20.07 o 
  -9   4   3       12.46       21.02     10.19 o 
  -8   4   3       60.59       53.42      9.33 o 
  -7   4   3     1233.48     1095.50     27.42 o 
  -6   4   3      571.84      553.52     16.60 o 
  -5   4   3     3195.65     3349.25     58.24 o 
  -4   4   3      817.84      801.12     15.73 o 
  -3   4   3     1072.72     1035.99     20.71 o 
  -2   4   3     2281.07     2507.67     49.16 o 
  -1   4   3      351.91      411.19      9.56 o 
   0   4   3        1.10        8.22      2.53 o 
   1   4   3      238.22      275.42      7.67 o 
   2   4   3        8.55        7.35      2.21 o 
   3   4   3     1911.96     1888.32     44.10 o 
   4   4   3      153.36      182.32      7.03 o 
   5   4   3     3757.96     3619.53     61.48 o 
   6   4   3       38.45       36.51      4.11 o 
   7   4   3     1269.35     1222.10     28.61 o 
   8   4   3      323.87      292.49     12.41 o 
   9   4   3      197.39      178.21     15.41 o 
  10   4   3       17.77       32.16     19.28 o 
  11   4   3       24.18       15.65     19.20 o 
  12   4   3       97.96      111.91     38.09 o 
 -11   5   3      136.51       95.78     40.86 o 
 -10   5   3      544.12      590.90     43.23 o 
  -9   5   3      255.32      249.42     29.00 o 
  -8   5   3       52.21       50.42     10.67 o 
  -7   5   3        8.11       -3.64      8.38 o 
  -6   5   3      165.27      130.56     18.02 o 
  -5   5   3        8.90        0.47      5.61 o 
  -4   5   3      755.77      657.84     16.52 o 
  -3   5   3      179.29      212.11      8.61 o 
  -2   5   3     6945.24     7262.37    128.58 o 
  -1   5   3      742.30      744.06     15.57 o 
   0   5   3     3577.33     3524.54     87.49 o 
   1   5   3      708.70      697.83     13.04 o 
   2   5   3     3609.11     3633.60     65.67 o 
   3   5   3      266.77      402.81     64.80 o 
   4   5   3       12.66       26.08      5.14 o 
   5   5   3      412.17      428.18     11.78 o 
   6   5   3      427.06      425.33     11.38 o 
   7   5   3      107.71       89.54      8.85 o 
   8   5   3     1335.50     1265.49     35.96 o 
   9   5   3        7.90        7.27      7.82 o 
  10   5   3      355.07      376.97     33.11 o 
  11   5   3        0.54      -26.08     18.65 o 
  12   5   3      303.52      220.25     45.44 o 
 -11   6   3       41.53       50.34     38.33 o 
 -10   6   3       70.42       33.11     34.61 o 
  -9   6   3      294.56      309.71     44.73 o 
  -8   6   3      368.64      314.61     32.56 o 
  -7   6   3     1420.47     1471.05     66.86 o 
  -6   6   3        3.21        7.11      8.54 o 
  -5   6   3      441.48      447.94     14.78 o 
  -4   6   3     1653.47     1553.24     49.95 o 
  -3   6   3      224.98      223.26      8.22 o 
  -2   6   3      791.61      797.17     18.41 o 
  -1   6   3        0.35      418.06     30.58 o 
   0   6   3       65.93       50.10      5.69 o 
   1   6   3     1447.59     1426.55     28.53 o 
   2   6   3     1516.63     1580.50     40.46 o 
   3   6   3     2792.37     2749.74     62.04 o 
   4   6   3        1.67        5.37      5.14 o 
   5   6   3     1055.60     1106.25     47.26 o 
   6   6   3        4.69       10.75      5.85 o 
   7   6   3      215.98      201.84     11.38 o 
   8   6   3      159.80      195.12     37.46 o 
   9   6   3       65.91       45.05     17.94 o 
  10   6   3       53.81       56.51     21.10 o 
  11   6   3       63.50       39.75     22.84 o 
 -10   7   3       20.07       47.97     35.33 o 
  -9   7   3       41.29        0.71     31.14 o 
  -8   7   3      404.18      457.34     36.27 o 
  -7   7   3      114.18       88.43     20.63 o 
  -6   7   3      134.20      123.36     20.78 o 
  -5   7   3      137.70      110.96     15.88 o 
  -4   7   3     1575.02     1572.84     69.86 o 
  -3   7   3      418.35      384.32     21.97 o 
  -2   7   3     1588.77     1450.66     39.44 o 
  -1   7   3      449.26      460.11     15.17 o 
   0   7   3     2740.16     2807.27     69.94 o 
   1   7   3      238.96      627.65     34.38 o 
   2   7   3      640.61      563.00     17.07 o 
   3   7   3       16.15       21.89      5.77 o 
   4   7   3      101.87      103.21      7.98 o 
   5   7   3        4.50        3.87      6.64 o 
   6   7   3      958.15      976.72     29.56 o 
   7   7   3        3.40      -12.57      9.80 o 
   8   7   3      593.79      622.43     39.36 o 
   9   7   3       63.35       79.90     20.31 o 
  10   7   3      424.56      429.92     37.06 o 
  11   7   3        0.48        4.66     21.42 o 
 -10   8   3       86.14      115.30     39.99 o 
  -9   8   3      185.75      193.94     41.73 o 
  -8   8   3      123.48      126.13     24.82 o 
  -7   8   3      321.18      426.44     62.43 o 
  -6   8   3      374.24      400.20     63.93 o 
  -5   8   3      697.90      711.18     32.40 o 
  -4   8   3        3.74        7.74      5.37 o 
  -3   8   3        1.60        6.24     12.17 o 
  -2   8   3       84.09      108.59     19.76 o 
  -1   8   3      701.23      648.43     29.40 o 
   0   8   3      233.03      260.48     20.86 o 
   1   8   3      619.01      623.78     38.01 o 
   2   8   3       35.97       37.06      6.01 o 
   3   8   3     2262.50     2486.02     72.00 o 
   4   8   3      306.26      330.74     26.32 o 
   5   8   3      626.98      658.23     22.52 o 
   6   8   3      137.84      190.22     12.88 o 
   7   8   3       42.18       59.35     19.28 o 
   8   8   3        1.84        2.69     17.15 o 
   9   8   3      108.30      108.03     29.79 o 
  10   8   3        0.88       11.22     23.79 o 
  -9   9   3       11.55       -3.24     31.69 o 
  -8   9   3        1.92       46.23     26.55 o 
  -7   9   3       35.47       46.86     24.82 o 
  -6   9   3       36.25       25.92     19.76 o 
  -5   9   3       16.11       -3.32     13.51 o 
  -4   9   3      727.07      727.46     35.01 o 
  -3   9   3       47.07       34.22     14.15 o 
  -2   9   3     1089.08     1101.74     44.02 o 
  -1   9   3      338.46      326.39     35.33 o 
   0   9   3      126.10      147.47     15.81 o 
   1   9   3        0.97       -5.06     12.01 o 
   2   9   3      124.53      120.36     11.30 o 
   3   9   3       64.09       73.97     11.30 o 
   4   9   3       98.77      136.33     13.28 o 
   5   9   3      258.75      146.05     34.61 o 
   6   9   3      127.80      173.78     18.49 o 
   7   9   3        7.72       -8.14     30.82 o 
   8   9   3      317.14      395.22     33.03 o 
   9   9   3       38.38       29.24     19.68 o 
  10   9   3      168.98      165.57     27.27 o 
  -8  10   3      107.00      145.81     47.97 o 
  -7  10   3      310.42      335.00     35.09 o 
  -6  10   3      100.85      160.75     26.16 o 
  -5  10   3       89.03      128.58     21.26 o 
  -4  10   3       66.11       91.75     18.97 o 
  -3  10   3       22.98       24.74     22.29 o 
  -2  10   3      278.30      286.09     35.17 o 
  -1  10   3      111.05      116.73     16.52 o 
   0  10   3       19.20       24.42     13.75 o 
   1  10   3     1310.68     1230.32     56.82 o 
   2  10   3       81.84       79.27     13.75 o 
   3  10   3      391.43      383.53     16.91 o 
   4  10   3       69.05       52.63     12.33 o 
   5  10   3      767.42      733.15     33.59 o 
   6  10   3       51.68       68.68     36.59 o 
   7  10   3       12.96       -3.56     33.51 o 
  -7  11   3       65.88       85.59     44.57 o 
  -6  11   3       62.37       24.34     22.52 o 
  -5  11   3      110.93       61.96     23.16 o 
  -4  11   3      305.02      301.18     37.54 o 
  -3  11   3       34.31       47.18     20.55 o 
  -2  11   3      132.26      121.55     22.05 o 
  -1  11   3       89.59       85.98     44.41 o 
   0  11   3       53.96       57.06     25.21 o 
   1  11   3       19.30        8.54     21.26 o 
   2  11   3       20.93       63.46     24.02 o 
   3  11   3      178.70      171.49     16.60 o 
   4  11   3      159.48      171.89     12.88 o 
   5  11   3       49.63       53.42     19.52 o 
   6  11   3      239.43      248.07     48.76 o 
   7  11   3        9.98        6.16     36.12 o 
  -6  12   3       55.77       33.59     24.82 o 
  -5  12   3       84.27       10.75     25.61 o 
  -4  12   3       25.22       22.92     22.37 o 
  -3  12   3       14.72       -9.64     19.36 o 
  -2  12   3        0.20       33.35     19.84 o 
  -1  12   3      385.69      385.82     33.67 o 
   0  12   3       30.70       40.78     44.97 o 
   1  12   3       23.62       36.59     38.17 o 
   2  12   3       24.60       39.20     27.27 o 
   3  12   3      284.63      289.56     29.87 o 
   4  12   3       17.35       18.65     28.61 o 
   5  12   3       39.92        5.29     35.88 o 
   6  12   3        0.14       11.38     37.93 o 
   7  12   3       49.97       48.92     42.52 o 
  -5  13   3       29.24       26.08     26.24 o 
  -4  13   3       81.96      121.47     27.11 o 
  -3  13   3      137.25      162.01     29.87 o 
  -2  13   3       67.93       81.24     25.13 o 
  -1  13   3       45.15       48.13     45.44 o 
   0  13   3        2.44       -6.80     19.92 o 
   1  13   3      116.12       55.79     22.44 o 
   2  13   3       59.49       21.81     25.84 o 
   3  13   3        0.62      -16.68     18.57 o 
   4  13   3       53.58       84.96     23.79 o 
   5  13   3        0.17       -8.93     38.65 o 
  -2  14   3       59.50       86.62     22.84 o 
  -1  14   3       52.52       50.74     21.65 o 
   0  14   3       25.94       64.17     21.65 o 
   1  14   3      120.14      182.48     27.42 o 
   2  14   3       13.25       10.99     19.28 o 
   3  14   3        6.88      -29.24     26.08 o 
  -3 -13   4        3.79       -6.56     29.00 o 
  -2 -13   4       10.58        3.32      8.46 o 
  -1 -13   4       17.95       20.94     30.03 o 
   0 -13   4        0.34       30.03     30.74 o 
   1 -13   4       22.15       -6.32     30.19 o 
   2 -13   4        4.36       47.73     33.59 o 
   3 -13   4       18.24       52.24     29.24 o 
  -5 -12   4       66.89       34.38     30.51 o 
  -4 -12   4      240.46      235.74     39.83 o 
  -3 -12   4        0.76      -22.84     26.00 o 
  -2 -12   4      253.70       60.62     20.63 o 
  -1 -12   4       45.43       55.64     29.16 o 
   0 -12   4       10.78      -21.18     27.11 o 
   1 -12   4       32.81        7.67     27.82 o 
   2 -12   4      119.45       86.46     32.09 o 
   3 -12   4       21.31      -20.55     26.32 o 
   4 -12   4        7.54      -17.78     21.57 o 
   5 -12   4        3.35        7.03     22.60 o 
  -7 -11   4       84.37       91.28     25.05 o 
  -6 -11   4        0.39       23.23     21.18 o 
  -5 -11   4        2.49      -28.21     18.18 o 
  -4 -11   4        4.47        4.43     30.82 o 
  -3 -11   4      162.50      168.57     19.84 o 
  -2 -11   4        0.77       -8.38     16.12 o 
  -1 -11   4       79.14       61.96     28.92 o 
   0 -11   4       72.88      101.95     20.78 o 
   1 -11   4       82.81       87.25     27.50 o 
   2 -11   4       13.69       25.21     20.15 o 
   3 -11   4       58.99        6.80     26.63 o 
   4 -11   4       50.20       28.06     28.53 o 
   5 -11   4        0.89      -19.05     26.47 o 
   6 -11   4        1.48       17.23     30.51 o 
   7 -11   4        0.24      109.69     36.75 o 
  -8 -10   4       34.22       33.75     15.33 o 
  -7 -10   4        3.20        0.32     15.41 o 
  -6 -10   4      225.80      199.15     17.86 o 
  -5 -10   4       26.63       14.94     15.17 o 
  -4 -10   4      349.76      330.82     18.57 o 
  -3 -10   4        0.63        1.58      7.67 o 
  -2 -10   4      345.15      339.27     18.33 o 
  -1 -10   4        4.31        1.19     10.83 o 
   0 -10   4       22.31       28.21     11.93 o 
   1 -10   4       66.83       64.80     13.51 o 
   2 -10   4       19.81       29.79     19.44 o 
   3 -10   4        3.65      -18.81     22.29 o 
   4 -10   4      323.58      362.82     43.86 o 
   5 -10   4      153.16      102.42     22.84 o 
   6 -10   4      140.85      188.41     38.17 o 
   7 -10   4       73.87       91.83     34.46 o 
   8 -10   4       10.00      -39.44     32.09 o 
  -9  -9   4      155.17      169.20     18.97 o 
  -8  -9   4        2.44        6.64     13.75 o 
  -7  -9   4        3.40       17.15     13.12 o 
  -6  -9   4        9.22       18.73     12.33 o 
  -5  -9   4       19.27       13.99     11.54 o 
  -4  -9   4        6.71       14.15      7.19 o 
  -3  -9   4      322.28      343.46     15.49 o 
  -2  -9   4      109.73       91.36      8.69 o 
  -1  -9   4     1911.12     1887.92     44.65 o 
   0  -9   4        4.60        6.32      7.67 o 
   1  -9   4      395.86      403.21     17.15 o 
   2  -9   4      182.77      171.57     13.43 o 
   3  -9   4       16.76        9.01     14.62 o 
   4  -9   4       35.66       51.37     24.58 o 
   5  -9   4       80.91       81.56     20.31 o 
   6  -9   4       19.43       53.50     28.21 o 
   7  -9   4       78.66       81.64     31.77 o 
   8  -9   4       24.51       46.71     32.96 o 
   9  -9   4      231.99      244.36     46.31 o 
  -9  -8   4        1.73       -3.24     13.12 o 
  -8  -8   4      112.55      134.98     14.54 o 
  -7  -8   4        1.67       19.20     16.99 o 
  -6  -8   4      762.75      822.69     31.06 o 
  -5  -8   4       14.61       -9.17      8.85 o 
  -4  -8   4      313.69      341.56     15.17 o 
  -3  -8   4       35.03       59.82      7.90 o 
  -2  -8   4      131.25      137.12      9.09 o 
  -1  -8   4       39.77       43.39      6.95 o 
   0  -8   4      118.00      119.73      8.85 o 
   1  -8   4       94.00      118.07      9.72 o 
   2  -8   4      751.43      675.14     23.87 o 
   3  -8   4       52.21       64.57     11.46 o 
   4  -8   4      343.50      418.06     27.90 o 
   5  -8   4      220.18      233.14     18.73 o 
   6  -8   4      214.75      276.29     21.18 o 
   7  -8   4      180.62      197.49     24.02 o 
   8  -8   4      196.45      164.38     36.83 o 
   9  -8   4      159.92      180.82     40.07 o 
  10  -8   4        9.22        5.61     35.33 o 
 -10  -7   4        3.89        2.69     15.41 o 
  -9  -7   4      209.49      207.14     18.73 o 
  -8  -7   4        0.05       27.11     14.15 o 
  -7  -7   4      161.54      143.04     10.19 o 
  -6  -7   4       11.25        6.01      6.56 o 
  -5  -7   4      272.82      564.03     33.51 o 
  -4  -7   4       46.55       70.26     13.36 o 
  -3  -7   4     1056.81      945.42     24.42 o 
  -1  -7   4     1822.58     1901.83     43.47 o 
   0  -7   4       87.94       77.45      7.11 o 
   1  -7   4     2013.91     1970.11     44.89 o 
   2  -7   4      241.84      216.07     12.72 o 
   3  -7   4      660.66      646.54     23.16 o 
   4  -7   4       32.44        9.72     12.17 o 
   5  -7   4      531.27      539.85     26.47 o 
   6  -7   4       67.95       64.65     13.43 o 
   7  -7   4      103.88      141.54     21.10 o 
   8  -7   4       63.55       34.06     18.33 o 
   9  -7   4       48.84       79.58     21.34 o 
  10  -7   4       83.11       60.14     39.67 o 
 -10  -6   4      193.57      160.67     21.50 o 
  -9  -6   4       89.38       78.87     13.99 o 
  -8  -6   4      575.57      558.50     19.44 o 
  -7  -6   4        1.01        2.45      6.56 o 
  -6  -6   4      325.24      364.72     14.46 o 
  -5  -6   4        5.00        2.85      6.09 o 
  -4  -6   4     1584.30     1511.03     36.75 o 
  -3  -6   4      148.13      224.28     43.15 o 
  -2  -6   4      212.65      232.11      7.51 o 
  -1  -6   4       14.17       23.08      4.03 o 
   0  -6   4     2766.13     2785.22     50.42 o 
   1  -6   4      293.15      343.70      9.80 o 
   2  -6   4      750.78      711.34     19.36 o 
   3  -6   4      522.47      506.18     15.88 o 
   4  -6   4      748.85      728.81     28.21 o 
   5  -6   4        6.28       14.94     13.04 o 
   6  -6   4      864.30      836.36     33.98 o 
   7  -6   4      223.04      251.15     23.87 o 
   8  -6   4       11.97       17.86     16.52 o 
   9  -6   4       54.79       27.27     18.18 o 
  10  -6   4       71.53       79.50     22.92 o 
  11  -6   4       51.45       59.51     23.55 o 
 -11  -5   4       27.84       41.02     21.26 o 
 -10  -5   4      359.05      317.38     24.82 o 
  -9  -5   4      780.28      694.19     28.69 o 
  -8  -5   4        0.80       -1.03      5.85 o 
  -7  -5   4      307.19      291.38     16.28 o 
  -6  -5   4        0.19        2.61      5.53 o 
  -5  -5   4      802.46      835.02     21.02 o 
  -4  -5   4       29.54      192.83     23.08 o 
  -3  -5   4     1542.06     1450.10     31.85 o 
  -2  -5   4      320.13      294.54      8.14 o 
  -1  -5   4     2759.57     2480.88     44.73 o 
   0  -5   4        8.99       25.53      4.58 o 
   1  -5   4     4909.36     4892.77     81.48 o 
   2  -5   4        1.66       15.49      5.22 o 
   3  -5   4       31.23       38.96      7.90 o 
   4  -5   4      548.61      590.66     16.44 o 
   5  -5   4      100.88      105.42     10.59 o 
   6  -5   4      269.14      290.67     13.83 o 
   7  -5   4      461.33      449.28     22.05 o 
   8  -5   4      307.75      296.28     37.30 o 
   9  -5   4      541.54      617.06     39.83 o 
  10  -5   4      169.17      200.58     29.56 o 
  11  -5   4       55.02       73.81     23.08 o 
 -11  -4   4       28.55        4.27     19.92 o 
 -10  -4   4      396.87      395.54     34.54 o 
  -9  -4   4        4.27       11.78     11.54 o 
  -8  -4   4      989.49      944.40     24.10 o 
  -7  -4   4       97.23       82.27      7.35 o 
  -6  -4   4     2998.57     2743.18     56.58 o 
  -5  -4   4     1550.55     1620.65     46.47 o 
  -4  -4   4      252.09      279.05     12.64 o 
  -3  -4   4        0.21       -1.03      3.16 o 
  -2  -4   4       37.52      466.35     29.48 o 
  -1  -4   4      429.79      481.44     11.93 o 
   0  -4   4      957.33      985.18     19.05 o 
   1  -4   4      371.59      355.47      8.30 o 
   2  -4   4     8025.31     7971.82    125.89 o 
   3  -4   4      126.96      141.78      6.72 o 
   4  -4   4     4626.45     4549.70     99.66 o 
   5  -4   4      281.74      354.21     17.15 o 
   6  -4   4       89.73       82.11      9.01 o 
   7  -4   4        1.31        4.58      9.48 o 
   8  -4   4       44.11       34.93     11.30 o 
   9  -4   4       16.73        6.48     11.46 o 
  10  -4   4        4.11        5.22     12.88 o 
  11  -4   4       11.41        0.47     27.42 o 
 -11  -3   4      336.68      313.51     31.53 o 
 -10  -3   4       13.12       31.22     18.18 o 
  -9  -3   4      252.45      302.60     21.89 o 
  -8  -3   4      297.22      310.43     12.96 o 
  -7  -3   4       19.45       21.02      6.01 o 
  -6  -3   4       79.77       85.04      6.64 o 
  -5  -3   4      500.25      468.80     12.72 o 
  -4  -3   4      122.40      135.38      6.40 o 
  -3  -3   4     6251.61     6143.64    120.76 o 
  -2  -3   4      452.15      418.46      9.40 o 
  -1  -3   4     6978.92     6979.29    120.52 o 
   0  -3   4      320.10     4025.26    211.88 o 
   1  -3   4       14.47       27.98      2.77 o 
   2  -3   4      625.31      644.24     12.01 o 
   3  -3   4      140.21      193.70     11.46 o 
   4  -3   4      416.31      425.33     15.17 o 
   5  -3   4     1331.29     1249.69     29.24 o 
   6  -3   4      352.96      366.38     14.70 o 
   7  -3   4     1266.37     1257.11     39.83 o 
   8  -3   4      359.17      334.53     19.36 o 
   9  -3   4      497.07      491.80     24.89 o 
  10  -3   4      259.73      286.95     20.63 o 
  11  -3   4       81.12       73.18     22.92 o 
  12  -3   4      185.21      220.73     44.49 o 
 -11  -2   4       15.48      -15.09     18.02 o 
 -10  -2   4       72.22       72.63     29.64 o 
  -9  -2   4      431.90      430.39     21.89 o 
  -8  -2   4     2621.64     2504.35     57.69 o 
  -7  -2   4      489.13      548.07     27.74 o 
  -6  -2   4     2102.37     2106.68     48.05 o 
  -5  -2   4      238.93      249.34      8.30 o 
  -4  -2   4      986.09      880.78     18.89 o 
  -3  -2   4       71.04       77.69      5.85 o 
  -2  -2   4      756.47      698.06     14.78 o 
  -1  -2   4      199.39      199.94      4.90 o 
   0  -2   4     2417.20     2366.60     42.04 o 
   1  -2   4      926.24      916.50     15.02 o 
   2  -2   4    13180.28    13979.21    217.57 o 
   3  -2   4      231.83      207.69      6.32 o 
   4  -2   4     4215.33     4379.31     78.00 o 
   5  -2   4      310.87      916.74     86.93 o 
   6  -2   4      747.46      741.45     23.16 o 
   7  -2   4       12.19       14.07      8.77 o 
   8  -2   4       82.03      107.87     12.17 o 
   9  -2   4       77.32       62.75     12.25 o 
  10  -2   4      146.98      151.89     40.46 o 
  11  -2   4       50.49       70.34     31.06 o 
  12  -2   4      135.38      172.76     40.46 o 
 -12  -1   4       21.65       42.68     42.36 o 
 -11  -1   4      221.48      260.08     29.87 o 
 -10  -1   4        0.35      -20.23     15.65 o 
  -9  -1   4       17.24       33.11      9.72 o 
  -8  -1   4      458.96      515.27     33.11 o 
  -7  -1   4      470.80      440.19     15.25 o 
  -6  -1   4      169.39      181.69      8.14 o 
  -5  -1   4     5118.23     4994.32     89.78 o 
  -4  -1   4       54.52       89.94      4.43 o 
  -3  -1   4     3985.06     3928.22     70.65 o 
  -2  -1   4     4975.17     5892.32    237.48 o 
  -1  -1   4     4334.01     4134.32     67.49 o 
   0  -1   4      531.62      532.42      8.77 o 
   1  -1   4     2485.77     2467.21     34.22 o 
   2  -1   4       85.31      117.99      3.48 o 
   3  -1   4     3236.28     3209.68     55.00 o 
   4  -1   4     1150.40     1210.25     26.79 o 
   5  -1   4     3652.85     3623.32     69.62 o 
   6  -1   4      339.66      342.12     11.14 o 
   7  -1   4     2636.60     3224.62     80.06 o 
   8  -1   4       31.26       38.72     15.57 o 
   9  -1   4      372.41      407.87     21.57 o 
  10  -1   4      134.59      145.41     30.11 o 
  11  -1   4      123.81       93.89     28.06 o 
  12  -1   4       48.11        8.46     14.86 o 
 -12   0   4      116.09      146.99     22.76 o 
 -11   0   4        8.77       24.89     19.44 o 
 -10   0   4      702.86      717.82     42.36 o 
  -9   0   4       14.28      184.93     25.92 o 
  -8   0   4      432.37      436.79     16.44 o 
  -7   0   4     1038.30      953.33     25.29 o 
  -6   0   4     2436.14     2271.06     51.29 o 
  -5   0   4      147.67      123.60      6.40 o 
  -4   0   4      356.46      374.83      9.09 o 
  -3   0   4      146.12      173.63      5.22 o 
  -2   0   4     1154.58      995.84     16.68 o 
  -1   0   4      925.98      908.52     15.96 o 
   0   0   4    18290.14    19357.68    306.87 o 
   1   0   4      851.23      838.18     13.04 o 
   2   0   4     4967.97     4668.01     71.21 o 
   3   0   4     2072.87     2027.02     96.65 o 
   4   0   4     4419.33     4505.92     99.42 o 
   5   0   4       19.72       27.27      5.06 o 
   6   0   4      837.43      921.87     74.76 o 
   7   0   4      675.62      657.68     19.84 o 
   8   0   4       87.55      107.80     16.52 o 
   9   0   4      167.20      261.82     22.84 o 
  10   0   4      714.05      638.87     60.62 o 
  11   0   4      140.18      131.27     34.30 o 
  12   0   4      159.98      242.46     43.54 o 
 -12   1   4        8.69       -5.69     18.18 o 
 -11   1   4       70.23       76.42     18.81 o 
 -10   1   4        7.20       30.11     18.10 o 
  -9   1   4       62.41       53.90     10.59 o 
  -8   1   4      170.08      193.62     13.04 o 
  -7   1   4     1053.01     1252.29     31.53 o 
  -6   1   4       85.14       75.79      7.27 o 
  -5   1   4     4301.35     4147.44     73.73 o 
  -4   1   4     2973.10     3154.44     55.87 o 
  -3   1   4    11965.31    11749.17    188.01 o 
  -2   1   4      207.96      209.27      6.56 o 
  -1   1   4     1573.60     1735.48     54.69 o 
   0   1   4        4.42       10.67      2.05 o 
   1   1   4      844.06      856.91     14.94 o 
   2   1   4      571.15      636.42     11.70 o 
   3   1   4     1749.12     1966.16     41.49 o 
   4   1   4      269.35      276.84      8.22 o 
   5   1   4    10343.38    10639.99    232.90 o 
   6   1   4       42.73       44.89      5.61 o 
   7   1   4     2474.74     2448.64     56.90 o 
   8   1   4      524.05      580.55     32.72 o 
   9   1   4      545.79      532.81     23.16 o 
  10   1   4       13.35      -11.38     22.05 o 
  11   1   4       33.13      107.48     32.88 o 
  12   1   4        0.04        9.40     30.90 o 
 -11   2   4        1.62        8.38     16.52 o 
 -10   2   4      624.82      602.91     35.72 o 
  -9   2   4        5.00       14.94      9.88 o 
  -8   2   4     1079.02     1013.23     30.98 o 
  -7   2   4      256.32      251.55     12.57 o 
  -6   2   4       77.72       86.30      7.74 o 
  -5   2   4       60.66      100.05     10.91 o 
  -4   2   4        8.49       18.57      3.64 o 
  -3   2   4      299.68      275.34      7.43 o 
  -2   2   4     6979.75     3860.80    152.45 o 
  -1   2   4     1003.42      997.98     19.05 o 
   0   2   4     8726.03     8521.30    159.01 o 
   1   2   4     2282.52     2302.43    115.07 o 
   2   2   4     8905.59     8416.20    142.57 o 
   3   2   4       61.00       62.20      2.92 o 
   4   2   4     1386.70     1374.47     28.06 o 
   5   2   4      282.97      296.67      8.77 o 
   6   2   4        0.61        1.74      4.35 o 
   7   2   4      519.56      587.90     34.22 o 
   8   2   4     1830.23     1660.40     44.57 o 
   9   2   4      259.04      265.54     18.49 o 
  10   2   4      421.65      535.66     54.13 o 
  11   2   4      105.77      105.19     32.72 o 
  12   2   4      303.09      333.90     47.89 o 
 -11   3   4        1.62      -10.35     16.44 o 
 -10   3   4       49.98       36.83     15.96 o 
  -9   3   4      103.43      115.22     11.46 o 
  -8   3   4        5.97       -8.22      8.14 o 
  -7   3   4      246.09      261.67     12.72 o 
  -6   3   4      762.82      748.09     23.63 o 
  -5   3   4     4403.60     4278.71     82.03 o 
  -4   3   4      100.43      138.30      6.88 o 
  -3   3   4     2993.48     3013.14     52.32 o 
  -2   3   4      776.48      863.23     15.09 o 
  -1   3   4     5778.24     6190.98     99.73 o 
   0   3   4     1124.50     3727.88    179.00 o 
   1   3   4     1764.13     1825.02     33.59 o 
   2   3   4       66.76       82.90      3.64 o 
   3   3   4     4736.76     4707.52    106.85 o 
   4   3   4      191.03      250.60      7.98 o 
   5   3   4     3247.49     3228.81     62.91 o 
   6   3   4      454.42      541.66     31.37 o 
   7   3   4     2412.62     2352.06     51.61 o 
   8   3   4      157.15      156.48     10.99 o 
   9   3   4      525.18      477.57     23.79 o 
  10   3   4       39.90       18.89     24.58 o 
  11   3   4       83.91       56.11     31.45 o 
  12   3   4       81.32      153.95     40.30 o 
 -11   4   4       22.09       42.75     24.58 o 
 -10   4   4      368.25      422.73     28.92 o 
  -9   4   4       21.63       10.04      9.48 o 
  -8   4   4      523.61      513.69     19.52 o 
  -7   4   4       10.36       21.97      8.93 o 
  -6   4   4      359.03      345.91     16.20 o 
  -5   4   4      399.52      421.46     11.93 o 
  -4   4   4      975.41      986.20     30.74 o 
  -3   4   4      909.45      883.78     16.75 o 
  -2   4   4     8732.52     9058.54    139.72 o 
  -1   4   4       39.21       60.14      5.45 o 
   0   4   4     2436.69     2588.91     47.58 o 
   1   4   4      166.39      195.99      9.33 o 
   2   4   4     4984.90     4868.19     87.49 o 
   3   4   4        0.50        7.03      2.85 o 
   4   4   4     1780.73     1677.39     36.27 o 
   5   4   4      854.50      900.77     28.69 o 
   6   4   4      994.77      971.50     20.47 o 
   7   4   4      133.17      114.28      7.03 o 
   8   4   4     1274.20     1330.61     42.28 o 
   9   4   4        9.67        5.06      8.69 o 
  10   4   4     1174.28     1087.28     81.32 o 
  11   4   4       79.89       74.92     32.88 o 
  12   4   4      131.83      102.18     38.33 o 
 -11   5   4        8.24       -1.26     36.59 o 
 -10   5   4        9.62      -26.40     29.24 o 
  -9   5   4      411.55      437.27     28.29 o 
  -8   5   4       32.38       17.39     10.12 o 
  -7   5   4     1025.95      914.84     26.55 o 
  -6   5   4      272.00      220.10     10.83 o 
  -5   5   4      247.52      250.13      9.40 o 
  -4   5   4      649.71      577.54     14.15 o 
  -3   5   4     3604.14     3502.17     61.01 o 
  -2   5   4      318.12      297.78      9.09 o 
  -1   5   4      176.58      170.15      6.72 o 
   0   5   4       87.09       91.67      4.82 o 
   1   5   4      827.13     1272.92     62.99 o 
   2   5   4      247.23      240.72      7.19 o 
   3   5   4     3187.53     3269.27     62.04 o 
   4   5   4       35.10      350.26     24.89 o 
   5   5   4     2305.14     2261.81     48.29 o 
   6   5   4        5.46       11.78      4.35 o 
   7   5   4     1426.05     1409.32     35.56 o 
   8   5   4        7.54        6.40      9.88 o 
   9   5   4       20.29       21.34     17.86 o 
  10   5   4      358.89      360.06     32.72 o 
  11   5   4        1.14      -29.08     28.06 o 
  12   5   4       34.18       79.74     36.83 o 
 -10   6   4      181.84      180.74     42.68 o 
  -9   6   4        1.34      -19.20     18.73 o 
  -8   6   4      187.12      191.65     25.21 o 
  -7   6   4       87.72       74.37     19.28 o 
  -6   6   4       17.95       23.23     11.38 o 
  -5   6   4       15.19        6.95      6.88 o 
  -4   6   4      727.90      715.29     18.57 o 
  -3   6   4       26.18       23.63      4.90 o 
  -2   6   4     1165.53     1117.31     23.23 o 
  -1   6   4     1625.41     1627.37     33.67 o 
   0   6   4     9836.60     9817.46    199.00 o 
   1   6   4      565.04      527.28     14.07 o 
   2   6   4      815.59      975.93     44.10 o 
   3   6   4        9.69       39.51      9.72 o 
   4   6   4        1.51        1.03      4.58 o 
   5   6   4        0.06       -6.64      5.06 o 
   6   6   4       52.87      416.09     73.02 o 
   7   6   4       33.49       37.93     11.54 o 
   8   6   4     1126.49     1136.99     37.93 o 
   9   6   4        1.21      -12.64     16.68 o 
  10   6   4      805.40      878.96     50.34 o 
  11   6   4       13.38       47.10     34.22 o 
 -10   7   4       13.60       22.29     33.27 o 
  -9   7   4      163.18      176.39     37.70 o 
  -8   7   4       85.16      110.80     22.76 o 
  -7   7   4      428.54      427.55     36.75 o 
  -6   7   4        4.58       -7.59     16.28 o 
  -5   7   4     1831.92     1768.99     49.63 o 
  -4   7   4      384.43      379.26     18.33 o 
  -3   7   4       17.98       13.12      7.19 o 
  -2   7   4       32.78       16.36      6.88 o 
  -1   7   4      372.61      386.85     17.78 o 
   0   7   4       22.16       11.70      4.90 o 
   1   7   4      216.76      298.73     10.43 o 
   2   7   4      223.38      230.21      8.69 o 
   3   7   4     1880.98     1872.20     40.23 o 
   4   7   4       23.70       22.60      5.69 o 
   5   7   4     2941.28     4395.83    117.60 o 
   6   7   4        5.88        3.32      8.14 o 
   7   7   4      117.90      138.85     15.02 o 
   8   7   4        5.86      611.61     62.27 o 
   9   7   4        0.86       19.52     18.89 o 
  10   7   4        0.48      -14.23     23.63 o 
  11   7   4      412.50      316.83     50.42 o 
  -9   8   4      155.96      116.73     37.85 o 
  -8   8   4        9.21      -13.20     20.47 o 
  -7   8   4       38.12       42.44     19.60 o 
  -6   8   4       84.90       85.04     21.26 o 
  -5   8   4       21.14        8.69      9.56 o 
  -4   8   4       12.50       10.59     10.83 o 
  -3   8   4      152.80      160.98     14.46 o 
  -2   8   4     2430.77     2351.03     79.98 o 
  -1   8   4       56.96       67.81     12.57 o 
   0   8   4     1195.72     1181.40     43.86 o 
   1   8   4      243.28      264.67     16.12 o 
   2   8   4      550.70      482.16     23.95 o 
   3   8   4      239.09      233.93     14.62 o 
   4   8   4       33.33      102.90     28.61 o 
   5   8   4        5.85        2.45      6.95 o 
   6   8   4      238.45      264.27     18.18 o 
   7   8   4        3.53       -5.14     12.96 o 
   8   8   4      658.00      640.45     33.98 o 
   9   8   4        1.97       10.43     18.41 o 
  10   8   4      152.86      177.18     27.74 o 
  -9   9   4      185.87      210.30     43.86 o 
  -8   9   4        4.78        5.14     57.22 o 
  -7   9   4      359.28      377.13     35.25 o 
  -6   9   4       43.58       56.03     21.34 o 
  -5   9   4      133.65      144.15     18.49 o 
  -4   9   4       75.36       71.36     13.99 o 
  -3   9   4      128.47      122.73     14.62 o 
  -2   9   4      224.37      245.86     20.23 o 
  -1   9   4       17.89       22.37     12.49 o 
   0   9   4      285.85      315.40     25.29 o 
   1   9   4     2464.95     2285.60     68.44 o 
   2   9   4      154.30      165.25     16.04 o 
   3   9   4     1034.23     1079.30     34.69 o 
   4   9   4       36.17       40.70     10.35 o 
   5   9   4      318.39      366.62     33.43 o 
   6   9   4       76.91      116.25     34.69 o 
   7   9   4      410.47      520.17     60.62 o 
   8   9   4       21.07      -10.59     33.35 o 
  -8  10   4        0.13      -17.78     22.05 o 
  -7  10   4        8.67      -13.51     21.26 o 
  -6  10   4       75.03       85.35     23.95 o 
  -5  10   4       39.46       33.82     18.49 o 
  -4  10   4      625.93      583.63     27.58 o 
  -3  10   4       68.85       49.39     16.12 o 
  -2  10   4      123.07      128.42     17.54 o 
  -1  10   4      125.97      120.36     16.60 o 
   0  10   4      216.03      239.93     22.13 o 
   1  10   4       58.35       61.09     14.30 o 
   2  10   4      184.14      157.19     23.71 o 
   3  10   4        1.84        6.24     13.04 o 
   4  10   4       46.75       56.58     12.49 o 
   5  10   4        0.25       21.89     30.98 o 
   6  10   4      695.28      597.93     65.91 o 
   7  10   4        7.77       24.42     34.54 o 
   8  10   4      107.87      152.76     44.02 o 
  -7  11   4       51.61       46.94     24.82 o 
  -6  11   4       12.89      -13.83     20.94 o 
  -5  11   4       38.27       51.13     22.52 o 
  -4  11   4        7.90        2.45     13.75 o 
  -3  11   4       86.74       65.28     21.26 o 
  -2  11   4       32.68       19.76     15.73 o 
  -1  11   4      142.75      171.57     25.84 o 
   0  11   4       36.79       53.82     13.83 o 
   1  11   4      265.89      279.05     20.63 o 
   2  11   4      220.39      221.83     25.29 o 
   3  11   4      738.85      697.75    121.23 o 
   4  11   4      153.58      135.46     13.75 o 
   5  11   4      171.57      150.39     42.91 o 
   6  11   4        7.67      -53.58     31.53 o 
   7  11   4       15.23       36.04     39.12 o 
   8  11   4       15.24       35.72     41.89 o 
  -6  12   4       76.26       26.47     36.59 o 
  -5  12   4       27.29       53.42     24.89 o 
  -4  12   4       56.79       68.83     20.07 o 
  -3  12   4       25.02        8.06     17.31 o 
  -2  12   4      221.83      248.86     24.74 o 
  -1  12   4      115.61      150.95     21.42 o 
   0  12   4       44.37       84.56     18.81 o 
   1  12   4        1.59       -3.08     15.09 o 
   2  12   4       98.43       54.85     17.70 o 
   3  12   4        5.36       -1.34     18.41 o 
   4  12   4       85.74      127.16     41.33 o 
   5  12   4       11.52        6.48     36.04 o 
   6  12   4       36.68       26.16     38.96 o 
   7  12   4       53.22       37.62     42.04 o 
  -4  13   4        8.58       17.86     19.76 o 
  -3  13   4       20.65       18.02     19.20 o 
  -2  13   4        1.89       -5.45     18.41 o 
  -1  13   4        7.80       17.23     18.18 o 
   0  13   4        0.46       -6.01     17.31 o 
   1  13   4      109.46      112.85     21.26 o 
   2  13   4        5.64       -1.03     17.62 o 
   3  13   4      162.76      141.38     21.97 o 
   4  13   4       38.62       61.41     41.10 o 
   5  13   4       94.86       95.78     44.81 o 
  -2  14   4       17.92       19.44     20.78 o 
  -1  14   4       67.89       83.77     42.28 o 
   0  14   4       22.70       25.61     19.68 o 
   1  14   4       47.21       42.99     21.10 o 
   2  14   4        2.59       27.42     19.76 o 
   3  14   4       19.78       34.54     30.19 o 
  -2 -13   5       69.61       25.84     32.16 o 
  -1 -13   5       74.06       61.41     32.40 o 
   0 -13   5        2.67        1.42     29.32 o 
   1 -13   5       39.87       62.91     33.59 o 
   2 -13   5        1.03        8.77     30.66 o 
  -5 -12   5       64.84       93.25     25.13 o 
  -4 -12   5       30.24       -6.95     23.00 o 
  -3 -12   5       24.22       -2.21     26.32 o 
  -2 -12   5      126.65      110.17     33.51 o 
  -1 -12   5       57.80       49.55     29.48 o 
   0 -12   5        1.23       -5.29     27.03 o 
   1 -12   5      222.59      232.90     40.38 o 
   2 -12   5       77.72       85.67     32.24 o 
   3 -12   5      238.31      204.53     39.44 o 
   4 -12   5       64.21       59.90     33.19 o 
   5 -12   5        2.35       22.21     26.55 o 
  -6 -11   5       56.30       75.31     23.47 o 
  -5 -11   5       90.79       93.97     23.71 o 
  -4 -11   5      272.55      207.53     30.19 o 
  -3 -11   5      103.21       58.72     19.99 o 
  -2 -11   5       67.17      120.99     19.05 o 
  -1 -11   5       22.24       11.78     16.20 o 
   0 -11   5      217.69      150.71     22.13 o 
   1 -11   5      202.77      262.85     27.27 o 
   2 -11   5      118.72      100.29     22.05 o 
   3 -11   5      108.82      118.31     32.32 o 
   4 -11   5      104.94      118.46     33.82 o 
   5 -11   5        0.62        2.92     21.18 o 
   6 -11   5      112.09       88.59     35.72 o 
  -7 -10   5      308.98      279.60     32.80 o 
  -6 -10   5        0.06      -27.34     13.67 o 
  -5 -10   5       13.81       32.56     14.86 o 
  -4 -10   5       20.89        2.61      5.45 o 
  -3 -10   5       90.60       81.24     13.67 o 
  -2 -10   5        0.27        8.22     11.54 o 
  -1 -10   5      171.38      188.48     16.12 o 
   0 -10   5       30.14       30.51     14.62 o 
   1 -10   5      124.34      143.12     16.60 o 
   2 -10   5       50.67       42.91     13.75 o 
   3 -10   5      381.07      414.27     31.69 o 
   4 -10   5       77.79       58.64     27.66 o 
   5 -10   5      191.99      174.34     28.92 o 
   6 -10   5       40.94       35.64     28.85 o 
   7 -10   5       16.19       19.84     32.01 o 
   8 -10   5       37.19       50.50     35.41 o 
  -8  -9   5       79.13       91.44     16.44 o 
  -7  -9   5       32.41       25.13     13.20 o 
  -6  -9   5      381.60      397.75     18.18 o 
  -5  -9   5      141.29      104.24     10.43 o 
  -4  -9   5      348.48      340.30     23.16 o 
  -3  -9   5      557.29      535.34     19.92 o 
  -2  -9   5      902.15      874.38     24.58 o 
  -1  -9   5        7.88        4.35      7.35 o 
   0  -9   5        0.84       -0.71      7.11 o 
   1  -9   5       94.84       77.21      9.88 o 
   2  -9   5      191.22      172.60     13.91 o 
   3  -9   5      503.81      523.96     22.68 o 
   4  -9   5      747.36      742.00     39.67 o 
   5  -9   5       65.03       32.96     18.10 o 
   6  -9   5      308.70      348.12     43.47 o 
   7  -9   5      195.69      150.63     36.35 o 
   8  -9   5      155.09      239.54     45.13 o 
   9  -9   5        1.63       14.70     35.41 o 
  -9  -8   5      143.14      143.12     17.62 o 
  -8  -8   5        0.07      -10.51     11.06 o 
  -7  -8   5       73.37       86.93     10.04 o 
  -6  -8   5       18.43       15.57      8.46 o 
  -5  -8   5       33.30       21.18      7.74 o 
  -4  -8   5      153.24      141.22     14.15 o 
  -3  -8   5      354.06      541.19     20.07 o 
  -2  -8   5       32.40       41.57      7.19 o 
  -1  -8   5      673.06      644.56     19.20 o 
   0  -8   5      916.68      847.51     23.23 o 
   1  -8   5     1028.71      967.39     25.68 o 
   2  -8   5       21.58       16.99      8.77 o 
   3  -8   5      523.62      498.91     36.04 o 
   4  -8   5       90.00      114.59     14.07 o 
   5  -8   5        1.82       -0.95     13.75 o 
   6  -8   5       27.55       17.86     22.29 o 
   7  -8   5       37.12       53.34     18.18 o 
   8  -8   5       19.12       36.91     20.07 o 
   9  -8   5       46.40       47.81     33.35 o 
 -10  -7   5        4.14       -7.98     16.20 o 
  -9  -7   5        7.33        4.90     13.28 o 
  -8  -7   5      554.30      552.33     23.55 o 
  -7  -7   5      129.13      326.63     26.71 o 
  -6  -7   5     1118.39     1052.98     29.24 o 
  -5  -7   5      139.76      138.93     12.88 o 
  -4  -7   5      861.66     1023.35     26.63 o 
  -3  -7   5        1.95        8.61      5.93 o 
  -2  -7   5      363.98      372.70     13.51 o 
  -1  -7   5      331.76      392.62     16.75 o 
   0  -7   5       66.40       80.21      7.59 o 
   1  -7   5        9.93        6.80      5.85 o 
   2  -7   5      380.13      345.83     16.52 o 
   3  -7   5       32.43       31.37      8.69 o 
   4  -7   5     1681.95     1642.14     54.61 o 
   5  -7   5      866.96      884.57     43.39 o 
   6  -7   5     1196.30     1176.98     54.13 o 
   7  -7   5       59.03       77.21     17.23 o 
   8  -7   5       84.86      117.52     27.90 o 
   9  -7   5       93.17      170.78     25.45 o 
  10  -7   5        2.33      -26.32     20.07 o 
 -10  -6   5        0.10        1.66     12.25 o 
  -9  -6   5      174.87      190.30     17.86 o 
  -8  -6   5       13.42        3.00      8.69 o 
  -7  -6   5       90.80       85.51      8.22 o 
  -6  -6   5       86.77       88.75      7.03 o 
  -5  -6   5      301.27      315.09     27.27 o 
  -4  -6   5      216.95      219.46     10.27 o 
  -3  -6   5      963.16      946.77     22.52 o 
  -2  -6   5     1799.81     2151.01     60.30 o 
  -1  -6   5     2716.07     2664.07     54.77 o 
   0  -6   5      346.36      335.72     11.22 o 
   1  -6   5      893.80      993.79     23.23 o 
   2  -6   5        4.51        1.26      5.37 o 
   3  -6   5      296.91      321.33     15.73 o 
   4  -6   5     1945.72     1699.99     72.39 o 
   5  -6   5      201.67      238.35     21.50 o 
   6  -6   5        9.01       20.15     18.97 o 
   7  -6   5      995.25      994.11     48.52 o 
   8  -6   5       56.60       45.92     32.24 o 
   9  -6   5      526.78      622.75     40.70 o 
  10  -6   5       72.57      104.24     24.18 o 
  11  -6   5        6.24       30.51     23.16 o 
 -11  -5   5      135.36      116.96     25.45 o 
 -10  -5   5       47.95       30.74     16.75 o 
  -9  -5   5       19.56       38.72     13.28 o 
  -8  -5   5      398.97      370.65     16.36 o 
  -7  -5   5       16.82        5.06      4.35 o 
  -6  -5   5     1489.70     1456.74     35.72 o 
  -5  -5   5      224.45      249.10     11.06 o 
  -4  -5   5     2592.54     2564.97     50.18 o 
  -3  -5   5       74.37       89.22      6.09 o 
  -2  -5   5      152.85      164.30      6.95 o 
  -1  -5   5      118.34      134.59      5.85 o 
   0  -5   5      151.81      182.08     20.78 o 
   1  -5   5       12.94       22.92      3.64 o 
   2  -5   5     1338.83     1263.75     23.47 o 
   3  -5   5      268.33      807.36     35.80 o 
   4  -5   5      748.45      723.75     20.39 o 
   5  -5   5       13.60       22.44      8.85 o 
   6  -5   5     1337.24     1329.11     39.20 o 
   7  -5   5      219.66      248.39     23.95 o 
   8  -5   5      380.00      388.90     30.66 o 
   9  -5   5      297.78      267.99     27.34 o 
  10  -5   5        5.94       29.40     19.92 o 
  11  -5   5        1.36       17.86     21.02 o 
 -11  -4   5      462.31      430.39     37.06 o 
 -10  -4   5       65.45       43.15     47.81 o 
  -9  -4   5      383.14      388.11     22.44 o 
  -8  -4   5       55.61       74.60      8.38 o 
  -7  -4   5       81.56       85.19      7.74 o 
  -6  -4   5       55.20       49.71      6.24 o 
  -5  -4   5     1122.33     1032.12     22.60 o 
  -4  -4   5      776.29      742.48     16.83 o 
  -3  -4   5     3025.59     2827.90     51.13 o 
  -2  -4   5      176.31      189.12      6.01 o 
  -1  -4   5     5566.04     5291.39     92.46 o 
   0  -4   5     2372.97     2442.71     41.65 o 
   1  -4   5     4076.49     4101.21     68.60 o 
   2  -4   5      273.66      460.58     31.93 o 
   3  -4   5      201.00      211.17      7.90 o 
   4  -4   5        9.26       11.30      5.85 o 
   5  -4   5      732.60     1041.68     35.80 o 
   6  -4   5     2391.96     2346.21     62.51 o 
   7  -4   5     1690.36     1590.85     48.84 o 
   8  -4   5      207.66      190.78     15.88 o 
   9  -4   5      786.37      840.47     32.56 o 
  10  -4   5       34.98       31.06     19.13 o 
  11  -4   5      358.72      413.56     52.71 o 
 -11  -3   5       14.00       11.93     19.76 o 
 -10  -3   5       30.65       93.57     20.47 o 
  -9  -3   5      146.14      152.61     20.63 o 
  -8  -3   5      671.53      622.83     18.57 o 
  -7  -3   5       23.30       16.99      4.66 o 
  -6  -3   5     1912.67     1658.34     36.35 o 
  -5  -3   5       67.80       76.10      6.16 o 
  -4  -3   5      679.39      666.53     15.65 o 
  -3  -3   5     1475.08     1538.06     28.92 o 
  -2  -3   5      141.01      188.72      9.09 o 
  -1  -3   5     2184.16     2155.04     38.72 o 
   0  -3   5     1817.89     1908.08     32.88 o 
   1  -3   5      516.73      552.89     21.42 o 
   2  -3   5     2398.51     2308.83     39.36 o 
   3  -3   5       46.58       68.52      6.56 o 
   4  -3   5     2915.59     2831.06     64.49 o 
   5  -3   5      148.21      141.07      8.22 o 
   6  -3   5      417.79      525.07     34.93 o 
   7  -3   5       35.62       85.90     11.14 o 
   8  -3   5        1.69        7.51     10.35 o 
   9  -3   5        0.90        6.16     11.30 o 
  10  -3   5      327.11      254.00     24.82 o 
  11  -3   5        3.55      -32.09     26.71 o 
  12  -3   5       41.06      -21.02     30.03 o 
 -11  -2   5      554.12      573.20     47.65 o 
 -10  -2   5       85.79      101.00     20.94 o 
  -9  -2   5      503.48      499.62     28.92 o 
  -8  -2   5      249.52      256.29     12.17 o 
  -7  -2   5       94.28      115.38      8.14 o 
  -6  -2   5        1.36       -0.87      4.82 o 
  -5  -2   5     2224.65     2249.96     43.70 o 
  -4  -2   5      736.87      807.99     17.94 o 
  -3  -2   5     9089.33     9045.11    177.50 o 
  -2  -2   5       22.81       14.07      3.00 o 
  -1  -2   5     5497.22     5230.06     86.62 o 
   0  -2   5      169.97      228.31     11.22 o 
   1  -2   5     3902.25     3830.69     61.09 o 
   2  -2   5     2549.48     2839.28     46.71 o 
   3  -2   5      223.64      251.87      7.43 o 
   4  -2   5      450.67      448.65     14.30 o 
   5  -2   5      304.13      292.49      9.17 o 
   6  -2   5       38.93       51.53      7.90 o 
   7  -2   5     2095.57     1952.57     56.90 o 
   8  -2   5      653.78      697.67     26.63 o 
   9  -2   5     1786.13     1780.13     54.69 o 
  10  -2   5      188.22      164.85     34.61 o 
  11  -2   5      219.10      257.95     42.91 o 
  12  -2   5        6.98       78.16     34.93 o 
 -11  -1   5       23.01       13.28     26.95 o 
 -10  -1   5      551.72      557.55     39.36 o 
  -9  -1   5       26.14       54.29     12.17 o 
  -8  -1   5     1149.69     1120.39     29.71 o 
  -7  -1   5       60.42       68.28      7.90 o 
  -6  -1   5      995.73      942.74     22.84 o 
  -5  -1   5        9.34        9.56      3.95 o 
  -4  -1   5       81.57       61.56      4.27 o 
  -3  -1   5     1028.77     1025.48     21.81 o 
  -2  -1   5      867.14      910.89     17.07 o 
  -1  -1   5     1369.69     1499.18     24.58 o 
   0  -1   5     6220.14     6391.63     92.07 o 
   1  -1   5     4174.62     4147.84     59.03 o 
   2  -1   5     9033.98     8691.06    128.50 o 
   3  -1   5      845.40      824.11     13.83 o 
   4  -1   5     3910.08     3756.72     66.86 o 
   5  -1   5       48.32       57.93      7.59 o 
   6  -1   5      447.52      424.23     13.67 o 
   7  -1   5     1804.40     1896.30     55.16 o 
   8  -1   5      134.10      160.51     13.12 o 
   9  -1   5        0.51       13.67     10.43 o 
  10  -1   5      502.90      606.94     59.67 o 
  11  -1   5        6.67       12.57     27.66 o 
  12  -1   5      487.78      527.04     60.22 o 
 -11   0   5      113.24      121.63     24.89 o 
 -10   0   5       62.94       79.19     19.99 o 
  -9   0   5      262.36      287.74     16.52 o 
  -8   0   5      444.34      429.44     16.68 o 
  -7   0   5       10.17       18.41      6.72 o 
  -6   0   5      292.45      281.34     13.04 o 
  -5   0   5     2530.09     2429.11     44.65 o 
  -4   0   5      180.50      202.16      7.82 o 
  -3   0   5     6773.36     6800.05    118.15 o 
  -2   0   5     3327.63     3285.08     51.76 o 
  -1   0   5     9485.18     9667.62    165.41 o 
   0   0   5      596.18      718.22     13.04 o 
   1   0   5      620.40      637.53     11.14 o 
   2   0   5       48.70       47.26      2.53 o 
   3   0   5       78.68       98.79      4.43 o 
   4   0   5      442.13      574.62     13.51 o 
   5   0   5     1431.60     1393.76     27.27 o 
   6   0   5       73.81       64.65      6.64 o 
   7   0   5     1291.10     1265.89     46.07 o 
   8   0   5      192.21      175.84     13.67 o 
   9   0   5      856.43      859.99     46.15 o 
  10   0   5       45.54       35.88     26.40 o 
  11   0   5      235.74      235.90     40.54 o 
  12   0   5       19.95        4.11     29.48 o 
 -11   1   5       35.49       89.54     51.13 o 
 -10   1   5      959.67      903.85     93.57 o 
  -9   1   5      110.71      105.66     12.09 o 
  -8   1   5     2533.89     2421.84     56.58 o 
  -7   1   5      208.98      215.12     11.62 o 
  -6   1   5      749.91      723.12     20.55 o 
  -5   1   5       28.81       44.49      5.53 o 
  -4   1   5      230.26      312.32     12.80 o 
  -3   1   5      970.41     1100.56     19.68 o 
  -2   1   5     5005.80     5149.53     82.27 o 
  -1   1   5     2108.60     2461.20     83.38 o 
   0   1   5     7955.47     8195.15    138.14 o 
   1   1   5      799.59      897.30     16.52 o 
   2   1   5    13225.67    13420.79    226.42 o 
   3   1   5     5540.91     5672.47    115.70 o 
   4   1   5     4811.41     4678.44     88.99 o 
   5   1   5      101.65      136.40      9.72 o 
   6   1   5      547.31      509.58     17.31 o 
   7   1   5      109.54      126.29      8.85 o 
   8   1   5      192.76      221.04     23.00 o 
   9   1   5      730.18      715.45     31.37 o 
  10   1   5      998.79      896.58     69.31 o 
  11   1   5       60.31       46.71     27.50 o 
  12   1   5      488.18      446.99     54.77 o 
 -11   2   5       15.91       40.30     17.39 o 
 -10   2   5       14.10      -26.87     18.97 o 
  -9   2   5        4.25      187.61     71.68 o 
  -8   2   5       52.03       77.69     13.59 o 
  -7   2   5      219.90      223.02     12.09 o 
  -6   2   5     1191.19     1384.67     64.72 o 
  -5   2   5     1512.30     1612.90     32.96 o 
  -4   2   5       19.27       23.00      4.19 o 
  -3   2   5     2403.35     2215.74     39.36 o 
  -2   2   5      137.57     1326.03     40.70 o 
  -1   2   5     2738.93     2504.51     45.84 o 
   0   2   5     1563.51     1448.84     30.66 o 
   1   2   5      148.14      179.79      5.37 o 
   2   2   5     1488.60     1402.69     26.63 o 
   3   2   5     2067.69     2140.82     41.89 o 
   4   2   5       20.33       23.39      2.92 o 
   5   2   5     2625.19     2573.42     53.98 o 
   6   2   5       88.77       74.29      6.09 o 
   7   2   5     1639.48     1523.44     38.57 o 
   8   2   5      259.20      309.64     17.23 o 
   9   2   5      402.80      359.03     21.57 o 
  10   2   5        0.65       -1.34     22.92 o 
  11   2   5        2.75       -4.66     26.16 o 
  12   2   5       35.72       48.13     32.09 o 
 -11   3   5      167.90      167.15     22.37 o 
 -10   3   5      361.79      379.66     27.50 o 
  -9   3   5      144.63      174.10     14.38 o 
  -8   3   5     1360.59     1310.22     38.09 o 
  -7   3   5       54.81      118.62     14.54 o 
  -6   3   5     2926.88     2709.75     61.48 o 
  -5   3   5       80.10       80.61      6.80 o 
  -4   3   5      185.53      281.19     42.20 o 
  -3   3   5      516.77      558.74     12.88 o 
  -2   3   5     3978.51     4066.60     69.94 o 
  -1   3   5     1992.41     2059.89     34.38 o 
   0   3   5    11000.14    11251.05    199.94 o 
   1   3   5      363.96      419.17      9.33 o 
   2   3   5     5204.44     5029.80     90.01 o 
   3   3   5      140.40      159.24      4.98 o 
   4   3   5     3068.43     3074.23     56.03 o 
   5   3   5      654.18      766.58     16.44 o 
   6   3   5      217.84      252.89      9.25 o 
   7   3   5        1.60        0.32      6.16 o 
   8   3   5      167.42      173.07     12.96 o 
   9   3   5      275.27      282.69     21.42 o 
  10   3   5      489.49      491.40     53.90 o 
  11   3   5      167.24       92.15     33.27 o 
  12   3   5      642.41      581.81     63.78 o 
 -11   4   5       43.17       44.26     18.49 o 
 -10   4   5       18.20       41.33     16.83 o 
  -9   4   5      302.29      291.70     16.44 o 
  -8   4   5      356.65      337.06     16.12 o 
  -7   4   5     1516.42     1476.50     41.25 o 
  -6   4   5       14.36       15.25      7.67 o 
  -5   4   5     1033.04     1252.69     29.24 o 
  -4   4   5      113.66       95.86      6.01 o 
  -3   4   5     2455.87     2382.33     42.36 o 
  -2   4   5      631.56      829.88     70.18 o 
  -1   4   5        7.55       34.61      7.11 o 
   0   4   5      378.81      363.77      8.30 o 
   1   4   5      397.90      490.77     13.20 o 
   2   4   5     1934.18     1919.14     35.64 o 
   3   4   5     3866.69     3853.69     69.23 o 
   4   4   5     2105.17     2067.16     41.17 o 
   5   4   5     3636.35     3535.28     74.21 o 
   6   4   5       28.12       30.11      4.66 o 
   7   4   5     1902.37     1785.66     47.58 o 
   8   4   5       53.22       53.42     11.85 o 
   9   4   5      229.17      211.24     15.88 o 
  10   4   5      256.87      277.79     42.52 o 
  11   4   5       16.76       20.31     29.95 o 
  12   4   5       17.66       27.42     34.22 o 
 -11   5   5        4.00       13.59     36.51 o 
 -10   5   5      171.76      198.60     42.99 o 
  -9   5   5      411.94      478.44     38.09 o 
  -8   5   5      350.10      422.01     23.16 o 
  -7   5   5      323.68      328.44     15.25 o 
  -6   5   5      857.04      847.35     33.03 o 
  -5   5   5     1318.82     1197.45     25.29 o 
  -4   5   5       90.01       70.18      5.93 o 
  -3   5   5      139.78      141.46      6.72 o 
  -2   5   5     1599.33     1585.80     30.66 o 
  -1   5   5        2.63        8.22      3.40 o 
   0   5   5     5628.00     5630.74    106.69 o 
   1   5   5      465.16      865.13     38.41 o 
   2   5   5     3697.02     3608.54     69.15 o 
   3   5   5      185.62      195.52      8.54 o 
   4   5   5      229.28      204.05     11.85 o 
   5   5   5       92.33      112.77      7.51 o 
   6   5   5       40.76       61.33      7.67 o 
   7   5   5       35.19       33.19      8.69 o 
   8   5   5      214.17      216.07     13.99 o 
   9   5   5        1.13       -7.51     12.09 o 
  10   5   5      424.67      440.43     52.79 o 
  11   5   5        3.78      -14.54     29.16 o 
 -10   6   5       30.72      -10.75     31.22 o 
  -9   6   5      192.71      200.89     28.06 o 
  -8   6   5       14.50        3.71     18.57 o 
  -7   6   5     1284.68     1353.61     64.25 o 
  -6   6   5      172.57      187.93     24.10 o 
  -5   6   5     3936.56     3924.03    114.91 o 
  -4   6   5      327.40      284.11     19.52 o 
  -3   6   5      394.55      398.86     12.33 o 
  -2   6   5      102.58      136.25      7.35 o 
  -1   6   5       23.57      191.65     31.37 o 
   0   6   5      345.31      380.05     13.04 o 
   1   6   5     1619.88     1674.15     39.75 o 
   2   6   5      615.77      637.84     14.62 o 
   3   6   5     2034.74     2121.22     44.65 o 
   4   6   5      351.01      350.89     19.84 o 
   5   6   5     3150.24     3187.87     72.94 o 
   6   6   5      267.50      271.15     15.41 o 
   7   6   5     1046.14     1077.88     38.25 o 
   8   6   5       36.72       57.93     10.43 o 
   9   6   5      171.59      142.09     25.05 o 
  10   6   5      154.74      178.61     38.80 o 
  11   6   5        0.74       32.80     32.72 o 
 -10   7   5       19.55       48.52     35.72 o 
  -9   7   5      103.29       94.60     24.10 o 
  -8   7   5       46.29       53.90     25.61 o 
  -7   7   5        2.11       32.88     19.60 o 
  -6   7   5       46.70       25.92     22.76 o 
  -5   7   5      201.97      243.33     17.70 o 
  -4   7   5       34.02       36.12      9.64 o 
  -3   7   5      587.61      533.29     21.50 o 
  -2   7   5     1114.93     1063.57     31.85 o 
  -1   7   5      299.70      302.21     19.68 o 
   0   7   5      890.17      824.35     29.16 o 
   1   7   5       79.57      878.09     39.91 o 
   2   7   5     1084.13     1098.66     30.98 o 
   3   7   5      567.46      514.32     22.13 o 
   4   7   5        1.57       26.55      6.72 o 
   5   7   5      346.59      418.77     17.78 o 
   6   7   5      373.75      414.59     22.29 o 
   7   7   5        0.48        7.27     12.33 o 
   8   7   5      717.20      779.07     37.30 o 
   9   7   5        6.68      -23.79     24.26 o 
  10   7   5      157.46      196.55     40.30 o 
  11   7   5        8.11       42.28     33.75 o 
  -9   8   5       48.49       43.07     23.31 o 
  -8   8   5      150.09      156.16     27.66 o 
  -7   8   5      332.77      425.73     36.51 o 
  -6   8   5      352.53      347.73     31.85 o 
  -5   8   5     1166.03     1127.27     45.20 o 
  -4   8   5       64.57       85.35     11.85 o 
  -3   8   5     1979.33     2009.39     55.00 o 
  -2   8   5       19.99       19.52      9.17 o 
  -1   8   5       51.51       45.60     10.75 o 
   0   8   5       59.80       54.69     10.75 o 
   1   8   5     1042.30      974.51     33.90 o 
   2   8   5      194.04      229.66     15.41 o 
   3   8   5     1655.30     1780.21     62.99 o 
   4   8   5        2.94       35.96     20.63 o 
   5   8   5      766.45      793.29     56.19 o 
   6   8   5        6.44      101.55     18.02 o 
   7   8   5      359.91      365.27     26.24 o 
   8   8   5       10.16       12.01     15.41 o 
   9   8   5       78.56       86.46     30.66 o 
  10   8   5       13.10      -43.86     27.66 o 
  -9   9   5       26.47      -12.96     35.96 o 
  -8   9   5       52.01       41.25     23.95 o 
  -7   9   5       74.70       67.89     23.63 o 
  -6   9   5      115.55       42.52     47.50 o 
  -5   9   5       93.69       92.62     21.89 o 
  -4   9   5      939.94      918.40     34.54 o 
  -3   9   5      186.18      209.43     15.57 o 
  -2   9   5      289.56      305.92     17.31 o 
  -1   9   5      522.40      527.44     28.69 o 
   0   9   5      780.08      666.14     27.42 o 
   1   9   5       60.43       43.70     11.14 o 
   2   9   5       20.69       15.41     10.35 o 
   3   9   5      161.46      150.71     16.04 o 
   4   9   5        7.64       14.94     12.88 o 
   5   9   5      215.56      164.85     25.53 o 
   6   9   5      501.35      520.72     59.51 o 
   7   9   5       45.18       48.21     34.69 o 
   8   9   5      405.56      561.34     64.33 o 
  -8  10   5       35.44       63.30     25.21 o 
  -7  10   5      109.23      120.05     26.95 o 
  -6  10   5      106.67       30.19     30.11 o 
  -5  10   5       50.06       21.10     20.31 o 
  -4  10   5       44.76       44.89     13.83 o 
  -3  10   5      277.91      286.48     19.99 o 
  -2  10   5      320.17      304.50     18.26 o 
  -1  10   5       28.71       36.35     12.96 o 
   0  10   5       33.48       36.59     12.01 o 
   1  10   5      526.48      541.35     25.45 o 
   2  10   5       35.93       44.81     12.33 o 
   3  10   5      959.01      920.61     35.09 o 
   4  10   5      234.27      264.83     33.43 o 
   5  10   5      285.88      255.11     45.68 o 
   6  10   5       21.67      -21.34     32.64 o 
   7  10   5       18.43       54.29     38.09 o 
   8  10   5        0.20       18.57     37.22 o 
  -7  11   5        0.01      -13.67     23.95 o 
  -6  11   5       89.93      150.55     27.98 o 
  -5  11   5       19.92       27.11     21.97 o 
  -4  11   5      452.35      512.66     28.13 o 
  -3  11   5      107.16      126.92     22.68 o 
  -2  11   5      965.34      924.01     42.12 o 
  -1  11   5       30.66       32.32     15.33 o 
   0  11   5       58.23       33.35     13.43 o 
   1  11   5        1.94       20.15     13.20 o 
   2  11   5        3.82       -1.34     12.64 o 
   3  11   5      126.86      115.78     17.94 o 
   4  11   5       90.44       67.73     37.70 o 
   5  11   5        4.18        1.66     33.51 o 
   6  11   5      149.24      146.68     43.86 o 
   7  11   5        5.62       -3.56     35.80 o 
   8  11   5      212.44      244.12     53.19 o 
  -6  12   5       52.54      120.99     28.13 o 
  -5  12   5       11.63       26.00     23.87 o 
  -4  12   5       15.97       65.83     19.68 o 
  -3  12   5       18.01       10.35     17.54 o 
  -2  12   5       47.41       31.37     17.31 o 
  -1  12   5       91.56       79.11     36.35 o 
   0  12   5      238.84      206.66     22.68 o 
   1  12   5      173.24      173.47     21.26 o 
   2  12   5        3.41       -4.35     15.81 o 
   3  12   5       79.90       88.04     27.90 o 
   4  12   5        9.27       -2.92     24.10 o 
   5  12   5      155.67      182.24     48.29 o 
   6  12   5        9.59        7.98     37.93 o 
   7  12   5        1.43      -26.55     37.62 o 
  -4  13   5       22.95       32.48     20.47 o 
  -3  13   5       14.79       36.20     19.36 o 
  -2  13   5      260.70      255.42     26.24 o 
  -1  13   5        0.89       -1.82     17.94 o 
   0  13   5      248.18      287.03     26.63 o 
   1  13   5       34.14       39.36     18.33 o 
   2  13   5        1.67       22.84     18.33 o 
   3  13   5       17.77        4.11     25.68 o 
   4  13   5      177.06      232.11     36.99 o 
   5  13   5       52.48       52.48     29.71 o 
  -2  14   5       32.18       29.56     20.78 o 
  -1  14   5      109.79      100.68     23.00 o 
   0  14   5       59.92       21.18     20.47 o 
   1  14   5        6.79       15.02     19.76 o 
   2  14   5       21.80      -15.57     39.36 o 
   3  14   5       65.68       58.88     31.53 o 
  -1 -13   6       68.69       80.29     34.54 o 
   0 -13   6        0.14      -20.63     30.51 o 
   1 -13   6        5.94       10.51     31.22 o 
  -4 -12   6        5.28       -3.24     20.78 o 
  -3 -12   6       12.06       20.15     21.10 o 
  -2 -12   6      110.39      117.52     34.77 o 
  -1 -12   6       75.67       25.37     30.74 o 
   0 -12   6      299.32      286.01     41.96 o 
   1 -12   6      306.03      342.91     45.84 o 
   2 -12   6       59.66      105.98     34.69 o 
   3 -12   6        4.01       22.13     31.14 o 
   4 -12   6       44.45       51.05     33.35 o 
  -6 -11   6       68.32       59.27     18.89 o 
  -5 -11   6       43.58       17.07     18.81 o 
  -4 -11   6        0.69       -3.87     25.29 o 
  -3 -11   6       20.11       23.39     19.92 o 
  -2 -11   6       28.20       23.79     19.99 o 
  -1 -11   6      116.94      129.53     23.16 o 
   0 -11   6       97.20       86.77     21.34 o 
   1 -11   6      315.05      351.13     31.22 o 
   2 -11   6       28.12       16.99     18.10 o 
   3 -11   6      151.39      158.45     24.02 o 
   4 -11   6       44.65       32.72     30.03 o 
   5 -11   6       38.73        7.03     29.48 o 
   6 -11   6        0.73       34.54     32.72 o 
  -7 -10   6        1.48       12.09     16.28 o 
  -6 -10   6        6.82       23.08     16.44 o 
  -5 -10   6        3.33       -6.80     13.04 o 
  -4 -10   6      264.88      276.13     20.15 o 
  -3 -10   6       37.82       42.12     12.88 o 
  -2 -10   6       57.80       65.91     13.20 o 
  -1 -10   6       68.00       61.88     12.41 o 
   0 -10   6       33.93       52.08     12.25 o 
   1 -10   6       81.39       63.78     21.02 o 
   2 -10   6      123.55       97.13     19.76 o 
   3 -10   6      177.48      164.30     22.84 o 
   4 -10   6       21.90       41.33     27.82 o 
   5 -10   6       85.95      108.59     32.32 o 
   6 -10   6      195.81      194.17     39.28 o 
   7 -10   6       58.13       84.96     35.01 o 
  -8  -9   6       20.47       14.38     22.84 o 
  -7  -9   6      317.60      267.43     23.31 o 
  -6  -9   6       17.65       21.42     12.88 o 
  -5  -9   6       29.71       40.07     13.20 o 
  -4  -9   6        3.51       -5.29      8.61 o 
  -3  -9   6        1.53        8.54      8.69 o 
  -2  -9   6      122.35      122.89     11.22 o 
  -1  -9   6      238.16      263.40     13.43 o 
   0  -9   6      223.25      219.62     12.49 o 
   1  -9   6     1310.04     1276.48     33.11 o 
   2  -9   6      624.31      579.52     23.63 o 
   3  -9   6      764.19      781.60     29.08 o 
   4  -9   6      109.30       75.39     24.74 o 
   5  -9   6        8.53        2.29     18.73 o 
   6  -9   6        5.48        1.82     26.95 o 
   7  -9   6       16.25       24.02     44.18 o 
   8  -9   6       80.89       97.60     35.09 o 
  -9  -8   6       10.83        9.40     14.86 o 
  -8  -8   6       38.05       21.89     14.07 o 
  -7  -8   6        0.24       44.34     12.33 o 
  -6  -8   6       32.62       48.68     11.78 o 
  -5  -8   6       73.79       68.36      9.88 o 
  -4  -8   6      474.60      469.91     20.47 o 
  -3  -8   6       21.89      123.68     13.04 o 
  -2  -8   6      109.28      111.51     11.70 o 
  -1  -8   6        1.17       -1.03      6.72 o 
   0  -8   6        6.03        7.35      6.95 o 
   1  -8   6       35.29       31.93      7.74 o 
   2  -8   6       53.07       68.20     10.59 o 
   3  -8   6       24.72       19.52      9.56 o 
   4  -8   6      146.01      159.01     15.73 o 
   5  -8   6        8.55        4.98     14.70 o 
   6  -8   6      504.92      535.74     84.96 o 
   7  -8   6       87.78       64.09     19.68 o 
   8  -8   6       69.61       88.04     23.39 o 
   9  -8   6       46.36       43.15     33.90 o 
  -9  -7   6      374.88      374.99     24.18 o 
  -8  -7   6        2.20       10.51     11.46 o 
  -7  -7   6      219.82      260.01     17.23 o 
  -6  -7   6       51.52       44.97      9.33 o 
  -5  -7   6      100.76      155.92     13.43 o 
  -4  -7   6        1.16       10.91      6.88 o 
  -3  -7   6      302.04      344.01     17.62 o 
  -2  -7   6      114.75      157.74     13.59 o 
  -1  -7   6      697.79      712.76     20.15 o 
   0  -7   6       21.01       33.03      6.64 o 
   1  -7   6      979.03      943.45     24.74 o 
   2  -7   6      453.83      439.95     15.33 o 
   3  -7   6     1657.62     1583.27     46.15 o 
   4  -7   6     1465.50     1441.41     57.45 o 
   5  -7   6      299.01      311.77     40.70 o 
   6  -7   6       16.88       33.51     16.52 o 
   7  -7   6      140.86      188.72     23.47 o 
   8  -7   6       83.47      105.42     21.97 o 
   9  -7   6      422.05      433.47     38.25 o 
  10  -7   6      159.80      168.17     65.04 o 
 -10  -6   6      273.51      263.40     24.82 o 
  -9  -6   6       80.38       29.64     11.14 o 
  -8  -6   6      307.82      307.03     18.26 o 
  -7  -6   6        6.69        7.19      6.24 o 
  -6  -6   6     1122.24     1086.89     26.95 o 
  -5  -6   6       35.08       37.22      7.27 o 
  -4  -6   6      257.58      218.44     10.83 o 
  -3  -6   6      183.00      221.83     12.33 o 
  -2  -6   6      210.18      208.87      9.96 o 
  -1  -6   6        0.25        5.37      5.45 o 
   0  -6   6       22.31       29.32      9.88 o 
   1  -6   6      224.46      249.73     10.91 o 
   2  -6   6     1100.59      994.90     25.29 o 
   3  -6   6       71.48       65.83     11.22 o 
   4  -6   6     1804.91     1742.27     56.82 o 
   5  -6   6       31.45       17.94      9.56 o 
   6  -6   6      474.19      522.62     28.53 o 
   7  -6   6      173.51      186.11     22.52 o 
   8  -6   6      160.06      175.76     23.08 o 
   9  -6   6        1.40       -3.40     18.41 o 
  10  -6   6       27.75       17.47     21.81 o 
 -10  -5   6      141.29      151.10     29.64 o 
  -9  -5   6        7.27        7.35     12.88 o 
  -8  -5   6        2.14        5.14     10.12 o 
  -7  -5   6      342.47      337.06     14.30 o 
  -6  -5   6       11.57       11.30      3.87 o 
  -5  -5   6      166.93      175.21     10.67 o 
  -4  -5   6       22.65      372.23     20.55 o 
  -3  -5   6      730.05      662.18     17.31 o 
  -2  -5   6      122.63      137.27      7.59 o 
  -1  -5   6     1644.15     1651.55     31.30 o 
   0  -5   6      224.50      180.82      7.19 o 
   1  -5   6     1059.05      844.58     16.83 o 
   2  -5   6      136.37      120.28      9.88 o 
   3  -5   6      740.43      731.65     18.41 o 
   4  -5   6      319.95      304.89     13.43 o 
   5  -5   6      476.21      499.38     22.52 o 
   6  -5   6      745.07      794.08     35.56 o 
   7  -5   6      376.48      400.44     29.56 o 
   8  -5   6      136.22      121.07     20.23 o 
   9  -5   6      553.56      672.22     40.54 o 
  10  -5   6      153.77      174.50     26.47 o 
  11  -5   6      252.70      265.54     44.65 o 
 -11  -4   6       64.59       62.35     22.29 o 
 -10  -4   6      146.16      124.08     24.02 o 
  -9  -4   6       26.45       28.92     12.80 o 
  -8  -4   6     1580.13     1566.28     43.31 o 
  -7  -4   6       21.58       19.99      6.95 o 
  -6  -4   6     1268.91     1274.03     29.56 o 
  -5  -4   6      513.29      510.76     22.21 o 
  -4  -4   6     1619.21     1545.89     33.98 o 
  -3  -4   6      221.75      216.46      8.06 o 
  -2  -4   6       99.55     1336.78     62.27 o 
  -1  -4   6        1.51        4.11      3.32 o 
   0  -4   6      487.01      489.51     10.75 o 
   1  -4   6      196.06      328.52      8.61 o 
   2  -4   6     2364.51     2255.01     37.70 o 
   3  -4   6      765.37      730.86     16.99 o 
   4  -4   6     3969.21     3674.22     83.30 o 
   5  -4   6     1405.64     1318.52     33.43 o 
   6  -4   6     1524.76     1477.92     41.96 o 
   7  -4   6       24.18       33.75     10.27 o 
   8  -4   6      303.66      313.59     19.36 o 
   9  -4   6        6.73       -4.74     13.28 o 
  10  -4   6      122.16      130.79     33.98 o 
  11  -4   6       54.73       55.32     31.37 o 
 -11  -3   6       81.03       99.58     23.47 o 
 -10  -3   6       94.05       69.31     16.99 o 
  -9  -3   6      201.64      200.10     18.57 o 
  -8  -3   6       12.93       19.99      7.35 o 
  -7  -3   6       23.94       25.68      6.80 o 
  -6  -3   6      384.45      398.86     13.36 o 
  -5  -3   6      625.26      582.76     17.47 o 
  -4  -3   6        0.98        1.66      4.27 o 
  -3  -3   6      750.55      703.44     16.99 o 
  -2  -3   6      225.16      212.19      6.88 o 
  -1  -3   6     1315.88     1183.62     25.68 o 
   0  -3   6      814.85     4349.20    132.45 o 
   1  -3   6      916.36      928.20     17.47 o 
   2  -3   6       43.06       65.36      4.03 o 
   3  -3   6      399.33      874.06     38.65 o 
   4  -3   6      398.32      413.16     13.59 o 
   5  -3   6      246.39      266.17     10.43 o 
   6  -3   6       80.10       80.29     18.57 o 
   7  -3   6      353.59      401.86     19.92 o 
   8  -3   6       13.62       -8.85      9.56 o 
   9  -3   6      600.94      554.55     25.68 o 
  10  -3   6      127.08       80.37     30.58 o 
  11  -3   6      448.29      541.74     59.59 o 
 -11  -2   6       24.09        0.00     29.87 o 
 -10  -2   6      379.29      372.70     32.96 o 
  -9  -2   6      111.74       73.10     16.04 o 
  -8  -2   6      748.24      740.66     21.50 o 
  -7  -2   6     1648.08     1618.36     60.06 o 
  -6  -2   6     1828.44     1806.52     37.85 o 
  -5  -2   6       68.60       61.80      5.69 o 
  -4  -2   6     4815.39     5036.91     91.67 o 
  -3  -2   6      702.20      683.52     15.88 o 
  -2  -2   6      269.30      264.19      8.06 o 
  -1  -2   6      186.30      228.39     10.59 o 
   0  -2   6     2920.89     2912.38     44.34 o 
   1  -2   6      607.15      607.58     10.75 o 
   2  -2   6     3096.47     2947.86     46.31 o 
   3  -2   6       77.94      124.39      5.06 o 
   4  -2   6     3064.50     3007.92     58.72 o 
   5  -2   6      656.63      780.25     28.61 o 
   6  -2   6     4650.23     4406.03    120.36 o 
   7  -2   6     1769.90     1721.17     59.03 o 
   8  -2   6       56.25       77.92     15.57 o 
   9  -2   6        4.48        8.77      9.40 o 
  10  -2   6      196.52       15.96     11.46 o 
  11  -2   6       65.41       85.51     26.32 o 
  12  -2   6      263.96      280.32     48.29 o 
 -11  -1   6      397.39      441.77     37.78 o 
 -10  -1   6       16.68       27.03     15.96 o 
  -9  -1   6       11.24        8.77     13.51 o 
  -8  -1   6      247.23      231.71     19.05 o 
  -7  -1   6     1333.34     1252.53     32.09 o 
  -6  -1   6      247.52      239.93     10.59 o 
  -5  -1   6     2518.18     2418.45     48.76 o 
  -4  -1   6      350.17      385.35     10.91 o 
  -3  -1   6     2137.17     1888.16     35.56 o 
  -2  -1   6     4413.58     5274.00    157.58 o 
  -1  -1   6     3024.56     2811.85     45.05 o 
   0  -1   6      705.73      680.99     11.30 o 
   1  -1   6     2182.79     2324.72     62.67 o 
   2  -1   6       58.34       68.91      3.24 o 
   3  -1   6      937.45      893.03     17.23 o 
   4  -1   6      613.40      649.07     14.78 o 
   5  -1   6      971.75      993.08     20.39 o 
   6  -1   6        0.94        0.95      5.77 o 
   7  -1   6      828.30     1155.80     42.36 o 
   8  -1   6        2.86       19.20     11.14 o 
   9  -1   6     1268.22     1237.04     48.13 o 
  10  -1   6       78.38      162.25     34.38 o 
  11  -1   6      110.27       84.32     32.80 o 
  12  -1   6        9.88        0.24     31.45 o 
 -11   0   6        1.39       -8.06     19.84 o 
 -10   0   6      286.76      338.80     31.93 o 
  -9   0   6      335.79      781.76     95.86 o 
  -8   0   6      536.47      539.93     18.97 o 
  -7   0   6        6.93       19.05      7.03 o 
  -6   0   6     2947.47     2833.82     77.53 o 
  -5   0   6       82.42       80.69      6.56 o 
  -4   0   6      409.20      393.88     10.67 o 
  -3   0   6      693.72      774.09     23.79 o 
  -2   0   6      131.17      189.35      5.61 o 
  -1   0   6      256.62      288.61      6.40 o 
   0   0   6      192.77      167.38      5.29 o 
   1   0   6     1781.12     1908.00     30.43 o 
   2   0   6     3643.98     3237.03     50.58 o 
   3   0   6     2591.37     2860.46    123.29 o 
   4   0   6     6489.67     5857.16    104.24 o 
   5   0   6      216.76      226.66      9.72 o 
   6   0   6     1479.92     1466.86     53.66 o 
   7   0   6      332.35      387.95     29.64 o 
   8   0   6      191.32      201.60     16.68 o 
   9   0   6      350.35      352.00     23.23 o 
  10   0   6      110.42       81.48     28.92 o 
  11   0   6      100.98       65.52     30.43 o 
  12   0   6      647.40      604.02     64.49 o 
 -11   1   6      388.45      428.10     86.22 o 
 -10   1   6        3.36       16.91     18.33 o 
  -9   1   6        0.47      -23.39     11.70 o 
  -8   1   6      248.74      249.42     13.67 o 
  -7   1   6     1728.78     1875.12     44.97 o 
  -6   1   6      238.99      235.51     11.62 o 
  -5   1   6     2985.21     2893.81     56.19 o 
  -4   1   6     1722.67     1928.07     91.12 o 
  -3   1   6     6952.22     6559.96    105.66 o 
  -2   1   6      165.32      181.21      5.77 o 
  -1   1   6     4450.23     4132.82     66.38 o 
   0   1   6     1534.53     1637.32     30.82 o 
   1   1   6      156.83      239.38     10.35 o 
   2   1   6      410.80      512.03     20.55 o 
   3   1   6      774.02      840.95     16.28 o 
   4   1   6      218.70      232.74      6.95 o 
   5   1   6     3378.93     3456.26    131.82 o 
   6   1   6      450.78      415.53     15.02 o 
   7   1   6     4318.14     3953.27     91.28 o 
   8   1   6      932.97      947.72     66.94 o 
   9   1   6      569.54      546.33     27.03 o 
  10   1   6       10.63       31.45     24.10 o 
  11   1   6       56.58       52.16     28.69 o 
  12   1   6        3.01       -2.29     28.06 o 
 -11   2   6       86.00      109.06     24.74 o 
 -10   2   6      632.18      590.66     52.08 o 
  -9   2   6       19.80        9.25     10.35 o 
  -8   2   6      477.68      553.84     19.68 o 
  -7   2   6      282.09      237.48     12.72 o 
  -6   2   6       14.95       25.29      6.80 o 
  -5   2   6      427.42      510.37     18.65 o 
  -4   2   6       10.64        3.87      3.71 o 
  -3   2   6      925.78      914.29     18.97 o 
  -2   2   6       19.81     1255.06     70.65 o 
  -1   2   6      246.30      282.92      8.30 o 
   0   2   6     2506.85     2371.11     46.31 o 
   1   2   6     2366.37     2815.88     92.15 o 
   2   2   6     2767.33     2607.17     47.97 o 
   3   2   6     1377.96     1447.97     27.90 o 
   4   2   6      587.36      567.90     31.14 o 
   5   2   6      180.31      226.66      8.38 o 
   6   2   6      698.08      547.59     18.65 o 
   7   2   6      811.77      863.47     50.74 o 
   8   2   6       70.10       84.24      9.80 o 
   9   2   6       63.61       69.86     13.20 o 
  10   2   6      822.32      828.07     66.15 o 
  11   2   6        0.67        4.82     26.87 o 
  12   2   6      276.22      229.03     42.28 o 
 -11   3   6      140.49      155.37     22.21 o 
 -10   3   6       38.14       -3.16     18.81 o 
  -9   3   6        2.64       38.33     10.91 o 
  -8   3   6      156.01      160.27     12.01 o 
  -7   3   6      626.82      583.63     19.28 o 
  -6   3   6      135.33      172.13     15.57 o 
  -5   3   6     5369.68     5252.27    126.45 o 
  -4   3   6       75.62      111.27      6.64 o 
  -3   3   6     3374.94     3451.51     66.31 o 
  -2   3   6      970.27      959.97     20.39 o 
  -1   3   6     2754.80     2760.17     50.18 o 
   0   3   6      753.46     1381.66     30.11 o 
   1   3   6     1358.13     1381.59     29.71 o 
   2   3   6       32.97       44.02      3.71 o 
   3   3   6     3579.89     3788.02    163.59 o 
   4   3   6      234.10      232.19      7.67 o 
   5   3   6     5097.74     4943.74     94.60 o 
   6   3   6      934.86     1012.28     60.54 o 
   7   3   6     1601.07     1531.19     38.72 o 
   8   3   6      175.30      166.04     17.62 o 
   9   3   6     1085.87     1062.55     41.02 o 
  10   3   6      396.44      338.40     44.65 o 
  11   3   6       98.15      106.53     33.75 o 
  12   3   6       52.10       62.20     34.22 o 
 -11   4   6       65.81       26.32     36.59 o 
 -10   4   6      795.14      866.40     69.47 o 
  -9   4   6       73.36       60.54     10.91 o 
  -8   4   6      748.80      649.14     24.26 o 
  -7   4   6      222.43      238.27     16.28 o 
  -6   4   6      394.13      391.51     33.03 o 
  -5   4   6       17.40      488.72     65.20 o 
  -4   4   6      649.13     1060.65     78.95 o 
  -3   4   6      217.52      249.26      8.54 o 
  -2   4   6     2126.37     1884.92     35.64 o 
  -1   4   6      361.47      698.14     45.13 o 
   0   4   6     2342.61     2192.50     40.30 o 
   1   4   6     1482.59     1435.48     28.92 o 
   2   4   6     1574.91     1443.31     28.85 o 
   3   4   6       24.33       10.04      3.56 o 
   4   4   6      225.65      223.97      6.95 o 
   5   4   6      707.49      642.74     23.00 o 
   6   4   6        9.96       15.73      5.45 o 
   7   4   6      233.54      265.62     12.25 o 
   8   4   6      619.63      735.76     31.53 o 
   9   4   6       48.09       40.54     14.62 o 
  10   4   6      122.72      120.68     32.40 o 
  11   4   6      129.14      156.48     38.33 o 
  12   4   6      214.59      305.68     49.31 o 
 -10   5   6       16.67       19.20     33.35 o 
  -9   5   6       28.98       -4.66     46.63 o 
  -8   5   6        5.51        6.40     17.31 o 
  -7   5   6      588.76      590.11     20.63 o 
  -6   5   6      638.56      604.81     21.89 o 
  -5   5   6     1298.43     1325.63     31.69 o 
  -4   5   6       90.20       89.46      6.48 o 
  -3   5   6     2080.45     2134.18     40.78 o 
  -2   5   6       38.19       44.65     10.91 o 
  -1   5   6      934.69      998.61     21.97 o 
   0   5   6      300.25      304.10      9.01 o 
   1   5   6        5.03       22.68     11.62 o 
   2   5   6       29.14       43.47      3.87 o 
   3   5   6      513.24      508.55     12.49 o 
   4   5   6      520.33      700.04     20.07 o 
   5   5   6     1285.03     1174.53     27.11 o 
   6   5   6       11.02        6.72      4.90 o 
   7   5   6     1963.77     1947.28     58.64 o 
   8   5   6       49.31       56.03     11.30 o 
   9   5   6      781.25      789.58     84.32 o 
  10   5   6      142.75       89.62     32.88 o 
  11   5   6        2.40      -16.52     29.32 o 
 -10   6   6      507.69      587.66     66.46 o 
  -9   6   6      125.89      146.52     28.77 o 
  -8   6   6      345.36      475.99     38.72 o 
  -7   6   6       73.58       96.10     21.65 o 
  -6   6   6       14.62        8.06     11.38 o 
  -5   6   6      210.50      200.42     20.15 o 
  -4   6   6     3571.66     3559.47     90.65 o 
  -3   6   6       27.33       42.44      7.59 o 
  -2   6   6     2487.35     2413.47     52.48 o 
  -1   6   6      117.01      165.33     11.62 o 
   0   6   6     2272.73     2189.97     57.69 o 
   1   6   6        1.06        1.11      4.43 o 
   2   6   6     1546.59     1440.86     27.66 o 
   3   6   6      323.52      531.31     35.25 o 
   4   6   6      103.93      123.84     11.78 o 
   5   6   6       87.18       99.26     10.12 o 
   6   6   6      508.17      847.98     88.51 o 
   7   6   6       20.21        5.29     19.05 o 
   8   6   6      538.46      551.62     32.16 o 
   9   6   6       68.06       68.83     14.54 o 
  10   6   6      309.89      362.11     48.13 o 
  11   6   6       17.65        4.74     31.61 o 
 -10   7   6        2.82       -9.48     33.59 o 
  -9   7   6      218.11      169.36     28.85 o 
  -8   7   6       62.51       54.21     28.69 o 
  -7   7   6      750.68      645.03     43.15 o 
  -6   7   6       75.98       17.31     11.62 o 
  -5   7   6      386.31      413.01     27.42 o 
  -4   7   6      445.37      454.65     29.48 o 
  -3   7   6      180.87      235.11     14.62 o 
  -2   7   6      373.25      368.83     17.31 o 
  -1   7   6      120.52      129.69     11.93 o 
   0   7   6      174.55      192.99     11.78 o 
   1   7   6      101.99      106.22     10.83 o 
   2   7   6       57.35       48.84      9.33 o 
   3   7   6     1080.88     1055.91     34.93 o 
   4   7   6        0.31       31.37      8.93 o 
   5   7   6      342.98      368.75     19.92 o 
   6   7   6      216.99      208.48     19.52 o 
   7   7   6      328.10      296.28     28.29 o 
   8   7   6      124.64      341.80     95.47 o 
   9   7   6      237.24      195.68     18.81 o 
  10   7   6       87.64      129.53     35.56 o 
  11   7   6      143.20       69.78     35.64 o 
  -9   8   6       19.95        7.19     22.52 o 
  -8   8   6      333.29      382.97     36.99 o 
  -7   8   6        8.22       -0.08     19.76 o 
  -6   8   6       11.60      -10.67     18.57 o 
  -5   8   6       45.49       27.74     18.49 o 
  -4   8   6      896.27      852.88     29.71 o 
  -3   8   6       40.98       61.96     10.99 o 
  -2   8   6     2876.80     2841.41     74.13 o 
  -1   8   6       58.58       84.48     11.46 o 
   0   8   6     1051.17     1101.59     32.96 o 
   1   8   6      414.22      427.86     20.47 o 
   2   8   6      678.71      596.99     27.58 o 
   3   8   6        8.66        6.40     12.57 o 
   4   8   6       95.76      124.31     16.99 o 
   5   8   6        0.84        3.00     13.99 o 
   6   8   6      352.01      395.94     51.45 o 
   7   8   6        9.26        0.55     17.23 o 
   8   8   6      504.55      547.51     40.94 o 
   9   8   6        7.74       16.28     27.50 o 
  10   8   6      447.28      567.11     61.25 o 
  -8   9   6       60.70       71.44     25.29 o 
  -7   9   6      309.27      372.86     41.17 o 
  -6   9   6       91.92       87.25     54.29 o 
  -5   9   6      551.80      572.72     41.10 o 
  -4   9   6       94.52      101.47     14.94 o 
  -3   9   6      294.27      280.55     17.47 o 
  -2   9   6      108.98      118.31     12.72 o 
  -1   9   6      327.69      328.76     17.47 o 
   0   9   6       66.52       96.57     12.96 o 
   1   9   6      234.72      232.74     16.52 o 
   2   9   6      118.71      133.16     17.39 o 
   3   9   6      220.73      220.41     21.26 o 
   4   9   6      159.13      161.06     25.61 o 
   5   9   6      555.55      602.44     55.87 o 
   6   9   6       24.12       72.15     34.61 o 
   7   9   6       15.92      -12.57     32.24 o 
   8   9   6       19.37       -8.61     33.59 o 
  -8  10   6        0.27        7.51     23.39 o 
  -7  10   6        0.42        0.00      8.46 o 
  -6  10   6       29.80       15.81     21.73 o 
  -5  10   6       58.16       38.65     21.02 o 
  -4  10   6       80.03       92.86     17.54 o 
  -3  10   6      230.16      211.64     18.41 o 
  -2  10   6      629.98      658.39     28.37 o 
  -1  10   6       59.51       62.12     11.93 o 
   0  10   6     1038.98     1063.41     41.49 o 
   1  10   6       80.14      114.04     14.23 o 
   2  10   6       87.29       90.33     14.07 o 
   3  10   6       96.63       71.68     18.41 o 
   4  10   6      138.34      198.28     70.89 o 
   5  10   6        0.23      -18.02     20.07 o 
   6  10   6        4.30      -34.61     30.43 o 
   7  10   6       58.40      107.01     41.49 o 
   8  10   6      227.84      339.82     55.40 o 
  -7  11   6      335.15      291.70     33.27 o 
  -6  11   6       20.79       38.33     29.00 o 
  -5  11   6      144.95      206.42     57.53 o 
  -4  11   6       14.22       18.89     16.99 o 
  -3  11   6       66.00       20.78     19.84 o 
  -2  11   6       77.68       62.59     17.70 o 
  -1  11   6      965.48      979.56     73.81 o 
   0  11   6       58.78       45.92     15.33 o 
   1  11   6      218.20      235.35     30.82 o 
   2  11   6       41.69       36.99     15.49 o 
   3  11   6      240.62      249.34     32.16 o 
   4  11   6       15.52       31.45     22.68 o 
   5  11   6      144.22      119.02     48.13 o 
   6  11   6       37.14       76.82     39.20 o 
   7  11   6        6.19       23.31     39.67 o 
   8  11   6       22.55      -22.60     36.91 o 
  -5  12   6       28.35       -2.69     24.10 o 
  -4  12   6      243.12      249.97     26.40 o 
  -3  12   6        8.79       -6.56     16.75 o 
  -2  12   6       17.19       45.20     17.70 o 
  -1  12   6      155.51      118.39     19.92 o 
   0  12   6       30.78       24.42     17.15 o 
   1  12   6       93.59       71.21     18.49 o 
   2  12   6       33.77       38.57     24.89 o 
   3  12   6        4.17       -2.05     24.18 o 
   4  12   6        5.84      -18.89     24.58 o 
   5  12   6        1.52      -24.82     24.58 o 
   6  12   6      158.35      150.47     47.02 o 
   7  12   6        1.07       -7.82     39.67 o 
  -4  13   6        6.67       46.71     25.37 o 
  -3  13   6        1.15      -13.83     18.65 o 
  -2  13   6       14.53        7.43     18.49 o 
  -1  13   6      200.11      167.07     30.82 o 
   0  13   6        3.40        0.00     17.86 o 
   1  13   6      609.32      631.05     37.14 o 
   2  13   6        4.65       -2.21     25.61 o 
   3  13   6       72.51       65.83     45.52 o 
   4  13   6       71.39      110.88     60.93 o 
   5  13   6        1.75       32.32     29.48 o 
  -1  14   6       19.25       38.01     21.97 o 
   0  14   6       99.08       92.54     22.13 o 
   1  14   6       44.76       57.77     30.03 o 
   2  14   6        4.27      -15.73     27.66 o 
  -3 -12   7        0.90       -0.79     21.26 o 
  -2 -12   7       43.57       39.20     22.13 o 
  -1 -12   7       34.41        8.69     28.21 o 
   0 -12   7        0.24       36.75     29.71 o 
   1 -12   7       45.78       96.57     34.06 o 
   2 -12   7      183.30      141.70     38.09 o 
   3 -12   7      104.28       70.81     35.01 o 
   4 -12   7       13.88      -13.04     31.37 o 
  -5 -11   7       27.33       38.88     18.02 o 
  -4 -11   7      292.67      287.90     40.78 o 
  -3 -11   7       25.87       18.02     20.39 o 
  -2 -11   7      252.86      224.76     28.06 o 
  -1 -11   7       13.74       21.18     18.97 o 
   0 -11   7      178.66      159.01     33.82 o 
   1 -11   7        2.31      -15.88     25.45 o 
   2 -11   7      162.08      152.45     24.74 o 
   3 -11   7       31.40       21.57     19.99 o 
   4 -11   7       87.90      109.85     35.01 o 
   5 -11   7       35.40       -1.26     31.77 o 
   6 -11   7        5.69      -22.37     31.77 o 
  -6 -10   7        2.79        1.82     16.60 o 
  -5 -10   7        5.37       21.26     16.28 o 
  -4 -10   7       28.70       12.09     15.17 o 
  -3 -10   7        0.88        2.61     12.25 o 
  -2 -10   7        1.09       -5.29     11.30 o 
  -1 -10   7      126.55      148.26     15.57 o 
   0 -10   7       17.59       24.66     11.93 o 
   1 -10   7      175.53      184.45     19.05 o 
   2 -10   7      210.90      170.70     18.26 o 
   3 -10   7       27.73       20.63     16.68 o 
   4 -10   7      194.96      189.91     24.42 o 
   5 -10   7      146.25      144.31     35.01 o 
   6 -10   7       81.64      113.64     35.25 o 
   7 -10   7       41.24        1.50     33.27 o 
  -7  -9   7        0.25        5.14      7.19 o 
  -6  -9   7      125.81      122.10     19.36 o 
  -5  -9   7      247.61      189.51     17.54 o 
  -4  -9   7      627.62      619.98     27.27 o 
  -3  -9   7        6.30       12.49     11.54 o 
  -2  -9   7      739.66      712.60     24.26 o 
  -1  -9   7      100.34       95.63     10.91 o 
   0  -9   7       84.06      108.19     14.38 o 
   1  -9   7      127.70      139.49     18.41 o 
   2  -9   7      344.97      312.64     18.49 o 
   3  -9   7      190.17      193.78     15.73 o 
   4  -9   7      672.89      638.00     30.19 o 
   5  -9   7        4.80        3.95     16.60 o 
   6  -9   7      233.07      303.79     29.71 o 
   7  -9   7       76.05      107.01     33.82 o 
   8  -9   7       24.05       36.99     31.69 o 
  -8  -8   7       16.13       15.33     14.23 o 
  -7  -8   7      255.88      232.98     17.54 o 
  -6  -8   7       78.00       63.86     14.30 o 
  -5  -8   7        2.14        0.55      8.93 o 
  -4  -8   7       13.03       15.17      9.01 o 
  -3  -8   7      343.76      410.87     16.20 o 
  -2  -8   7        1.47       -4.82      7.11 o 
  -1  -8   7      549.05      509.82     17.54 o 
   0  -8   7      307.44      256.69     17.62 o 
   1  -8   7      353.24      376.02     16.20 o 
   2  -8   7      102.20       94.36      9.64 o 
   3  -8   7       93.93       79.50     11.38 o 
   4  -8   7      114.41      118.15     33.11 o 
   5  -8   7       16.12       29.40     16.52 o 
   6  -8   7       19.60       13.67     16.68 o 
   7  -8   7        1.23       14.94     18.65 o 
   8  -8   7        0.30       14.94     19.84 o 
   9  -8   7       43.02       42.60     22.37 o 
  -9  -7   7        2.16        5.69     14.70 o 
  -8  -7   7       78.16       59.11     14.62 o 
  -7  -7   7        0.28       11.22     11.22 o 
  -6  -7   7      907.01      911.44     28.85 o 
  -5  -7   7       10.78       36.75      9.48 o 
  -4  -7   7      736.40      827.51     23.71 o 
  -3  -7   7       64.53       67.96      8.22 o 
  -2  -7   7     1134.70     1088.78     28.21 o 
  -1  -7   7       21.02      153.47     22.44 o 
   0  -7   7       50.45       71.05      7.98 o 
   1  -7   7        0.52       -0.47      6.48 o 
   2  -7   7      983.06      863.55     26.47 o 
   3  -7   7       58.25       62.27     10.19 o 
   4  -7   7      985.61      915.24     30.98 o 
   5  -7   7      696.46      655.31     36.91 o 
   6  -7   7      645.81      708.10     35.25 o 
   7  -7   7      166.23      152.29     22.37 o 
   8  -7   7      307.75      361.48     32.01 o 
   9  -7   7        4.64       39.75     21.42 o 
  10  -7   7        4.68       12.17     22.05 o 
  -9  -6   7      430.36      410.24     25.29 o 
  -8  -6   7        2.10        2.13      9.09 o 
  -7  -6   7       10.79       13.36     10.12 o 
  -6  -6   7        0.01        9.40      8.14 o 
  -5  -6   7        3.27       36.99     10.51 o 
  -4  -6   7       17.10       18.57      6.95 o 
  -3  -6   7      665.57      642.58     19.05 o 
  -2  -6   7        4.17       46.55     15.73 o 
  -1  -6   7     3306.05     3185.42     70.02 o 
   0  -6   7       35.30       55.48      6.80 o 
   1  -6   7     1971.93     1944.98     44.65 o 
   2  -6   7      324.46      307.19     12.80 o 
   3  -6   7       12.98       11.78      7.03 o 
   4  -6   7        3.98        0.47      7.67 o 
   5  -6   7      257.22      287.90     21.34 o 
   6  -6   7       11.52       -9.48     12.17 o 
   7  -6   7      473.58      473.15     33.43 o 
   8  -6   7        2.29       -9.33     17.07 o 
   9  -6   7       59.22       54.29     21.42 o 
  10  -6   7      266.00      341.96     48.84 o 
 -10  -5   7       72.89       69.47     16.36 o 
  -9  -5   7      163.35      163.59     23.55 o 
  -8  -5   7      381.89      346.07     19.68 o 
  -7  -5   7      119.29      133.72     12.01 o 
  -6  -5   7     1652.37     1555.69     35.64 o 
  -5  -5   7       10.03        3.79      5.14 o 
  -4  -5   7     1443.57     1366.96     33.43 o 
  -3  -5   7        6.41       27.90      6.09 o 
  -2  -5   7      260.09      290.35     11.70 o 
  -1  -5   7       27.32       35.25      5.77 o 
   0  -5   7      177.74      513.14     37.38 o 
   1  -5   7        0.37        2.05      5.14 o 
   2  -5   7      940.19      880.15     21.26 o 
   3  -5   7       42.11      675.46     48.44 o 
   4  -5   7     1224.24     1216.10     36.67 o 
   5  -5   7       25.08       17.39      8.30 o 
   6  -5   7      934.77      954.91     69.78 o 
   7  -5   7      443.37      478.20     31.30 o 
   8  -5   7      268.56      357.37     29.40 o 
   9  -5   7       41.66       37.70     18.65 o 
  10  -5   7       26.61       39.44     30.03 o 
  11  -5   7        0.15      -36.35     29.00 o 
 -10  -4   7      113.52      109.22     19.84 o 
  -9  -4   7      270.08      266.01     23.79 o 
  -8  -4   7       11.87       -0.63      9.88 o 
  -7  -4   7      213.16      217.17     11.46 o 
  -6  -4   7        5.92        8.38      5.69 o 
  -5  -4   7      881.76      890.02     22.21 o 
  -4  -4   7       31.06       50.58      7.82 o 
  -3  -4   7     1613.51     1470.73     34.69 o 
  -2  -4   7        2.06        3.40      2.61 o 
  -1  -4   7     4365.84     4181.27     78.24 o 
   0  -4   7      151.18      107.32      5.29 o 
   1  -4   7     4276.12     4317.51     76.34 o 
   2  -4   7       32.88       46.07      4.74 o 
   3  -4   7      697.27      685.42     15.02 o 
   4  -4   7      308.91      329.55     11.38 o 
   5  -4   7     1500.85     1808.18     44.49 o 
   6  -4   7      126.16      143.12     12.33 o 
   7  -4   7     1062.39     1130.27     42.52 o 
   8  -4   7      305.83      211.72     24.02 o 
   9  -4   7      478.12      427.31     48.29 o 
  10  -4   7       68.25       36.04     29.00 o 
  11  -4   7      115.59      128.66     37.14 o 
 -11  -3   7       69.24       74.45     23.87 o 
 -10  -3   7       18.57       38.25     16.83 o 
  -9  -3   7       10.67       -0.71     12.41 o 
  -8  -3   7      512.09      524.99     22.44 o 
  -7  -3   7       30.54       30.03      8.22 o 
  -6  -3   7     1177.60     1137.86     26.24 o 
  -5  -3   7       20.13       17.15      5.93 o 
  -4  -3   7     2325.95     2262.13     47.97 o 
  -3  -3   7       19.77       10.27      3.95 o 
  -2  -3   7      257.08      313.90     24.26 o 
  -1  -3   7        4.63        2.53      3.16 o 
   0  -3   7     1833.80     1877.02     32.88 o 
   1  -3   7      238.60      364.17     13.12 o 
   2  -3   7     1836.30     1687.82     30.82 o 
   3  -3   7      232.17      222.31      7.90 o 
   4  -3   7     1476.45     1417.62     28.06 o 
   5  -3   7      275.82      313.03     11.70 o 
   6  -3   7      533.96      494.33     20.78 o 
   7  -3   7        5.04      102.18     16.36 o 
   8  -3   7        2.62       -6.64     10.27 o 
   9  -3   7      126.38      125.74     25.21 o 
  10  -3   7      137.90       90.88     30.35 o 
  11  -3   7        0.18       18.10     29.08 o 
 -11  -2   7      227.44      251.79     41.17 o 
 -10  -2   7       25.90       33.19     16.44 o 
  -9  -2   7     1005.30     1015.05     42.83 o 
  -8  -2   7      913.32      827.35     25.13 o 
  -7  -2   7       25.34       29.64      7.03 o 
  -6  -2   7      199.59      207.69      9.88 o 
  -5  -2   7     1195.78     1155.96     25.92 o 
  -4  -2   7      212.74      224.21     12.57 o 
  -3  -2   7     5791.03     5800.10     99.18 o 
  -2  -2   7       98.40       77.61      4.35 o 
  -1  -2   7     4171.41     3912.33     61.56 o 
   0  -2   7        4.11        3.64      2.53 o 
   1  -2   7     7176.98     7106.37    114.67 o 
   2  -2   7        3.41      113.25     12.49 o 
   3  -2   7      220.87      272.41     10.75 o 
   4  -2   7       43.94       47.50      4.27 o 
   5  -2   7      419.17      487.61     17.07 o 
   6  -2   7      170.99      194.73     12.17 o 
   7  -2   7     2316.86     2204.99     63.30 o 
   8  -2   7      702.56      726.67     33.35 o 
   9  -2   7     1057.38     1058.20     43.78 o 
  10  -2   7       12.47       13.83     25.53 o 
  11  -2   7      195.43      128.26     31.77 o 
  12  -2   7       23.62       19.05     14.30 o 
 -11  -1   7        1.06       22.76     21.50 o 
 -10  -1   7      420.92      415.93     29.56 o 
  -9  -1   7        5.88       32.48     14.30 o 
  -8  -1   7      801.10      777.33     23.71 o 
  -7  -1   7        1.22        4.58      7.03 o 
  -6  -1   7     1925.52     1798.86     39.51 o 
  -5  -1   7      197.59      190.22      8.85 o 
  -4  -1   7      323.61      294.70     12.17 o 
  -3  -1   7        4.87       10.12      3.40 o 
  -2  -1   7      164.25      222.70     11.46 o 
  -1  -1   7      309.68      267.51     10.91 o 
   0  -1   7     1977.07     2038.16     31.77 o 
   1  -1   7      406.42      325.68      7.03 o 
   2  -1   7     9424.47     9559.27    147.63 o 
   3  -1   7        3.89        9.33      3.00 o 
   4  -1   7     4632.72     4323.36     76.82 o 
   5  -1   7      141.20      148.97      6.88 o 
   6  -1   7       16.21       12.17      6.09 o 
   7  -1   7       54.07       99.02     10.59 o 
   9  -1   7       17.70        3.32     12.80 o 
  10  -1   7      153.20      148.26     34.77 o 
  11  -1   7       21.62       -9.96     28.92 o 
  12  -1   7      112.94      123.92     38.88 o 
 -11   0   7      205.61      235.03     30.35 o 
 -10   0   7      199.55      180.11     21.73 o 
  -9   0   7      426.32      471.17     29.40 o 
  -8   0   7        0.38        5.53      8.14 o 
  -7   0   7       63.87       93.89      9.09 o 
  -6   0   7      487.28      474.89     17.70 o 
  -5   0   7     1321.34     1287.22     29.24 o 
  -4   0   7       69.53       72.71      5.14 o 
  -3   0   7     6603.76     6508.12    104.32 o 
  -2   0   7      417.76      455.05      9.96 o 
  -1   0   7     6978.77     7091.99    108.35 o 
   0   0   7       77.38       69.07      3.87 o 
   1   0   7     1040.34      968.18     17.39 o 
   2   0   7      644.32      575.65     11.38 o 
   3   0   7      933.99     1053.85     19.52 o 
   4   0   7       20.62       25.05      3.48 o 
   5   0   7     1406.07     1373.21     27.11 o 
   6   0   7      436.16      423.99     15.88 o 
   7   0   7     1873.07     1797.59     49.71 o 
   8   0   7       80.08       90.73     10.99 o 
   9   0   7      629.84      649.86     31.37 o 
  10   0   7      304.20      345.83     44.34 o 
  11   0   7      286.31      315.01     46.63 o 
  12   0   7       21.93       10.99     32.88 o 
 -11   1   7        2.51       17.07     20.71 o 
 -10   1   7      234.57      284.58     24.89 o 
  -9   1   7        3.75      -25.37     25.21 o 
  -8   1   7     1874.85     1739.35     43.15 o 
  -7   1   7     1192.46     1008.09     27.58 o 
  -6   1   7     1786.34     1627.44     39.36 o 
  -5   1   7       35.36       59.43      7.74 o 
  -4   1   7      298.26      297.31      9.96 o 
  -3   1   7      107.39      136.80      6.24 o 
  -2   1   7     3219.55     3534.73     60.30 o 
  -1   1   7      418.28      355.24      8.54 o 
   0   1   7     2487.97     2392.76     44.26 o 
   1   1   7       60.89       63.86      3.87 o 
   2   1   7     9463.06     9637.04    153.63 o 
   3   1   7       54.17       88.20      4.27 o 
   4   1   7     5904.57     5935.79    112.85 o 
   5   1   7       24.70       34.46      3.64 o 
   6   1   7      926.99      902.59     25.45 o 
   7   1   7      513.83      454.57     18.65 o 
   8   1   7     1032.90      997.58     31.69 o 
   9   1   7      262.84      252.02     19.68 o 
  10   1   7      620.12      519.93     54.06 o 
  11   1   7       12.42       50.03     29.56 o 
  12   1   7      139.73       61.88     33.43 o 
 -11   2   7       64.99      111.83     44.65 o 
 -10   2   7        0.78       10.19     15.73 o 
  -9   2   7        3.60       46.94     14.86 o 
  -8   2   7      140.83      168.89     12.17 o 
  -7   2   7        6.17       -0.71      7.27 o 
  -6   2   7       39.45       60.22      8.38 o 
  -5   2   7      854.29      937.92     27.90 o 
  -4   2   7       99.59      124.23      6.80 o 
  -3   2   7     4519.16     4205.13     75.71 o 
  -2   2   7      396.10      406.05     11.06 o 
  -1   2   7     5631.95     5565.46    105.82 o 
   0   2   7      120.55      101.39      4.98 o 
   1   2   7      483.72      523.09     13.12 o 
   2   2   7      246.77      207.21      7.27 o 
   3   2   7     1193.30     1259.72     26.16 o 
   4   2   7      291.10      378.47     23.16 o 
   5   2   7     1491.51     1311.49     32.64 o 
   6   2   7        1.18        0.16      6.01 o 
   7   2   7     1316.03     1269.44     36.27 o 
   8   2   7      157.68      141.38     14.23 o 
   9   2   7      638.60      647.25     30.03 o 
  10   2   7       41.25       38.88     26.95 o 
  11   2   7       24.06       61.64     30.51 o 
  12   2   7        1.83       13.83     31.06 o 
 -11   3   7        5.66      -15.81     16.52 o 
 -10   3   7      388.05      459.16     67.41 o 
  -9   3   7      186.93      180.58     16.75 o 
  -8   3   7     1308.40     1380.80     36.59 o 
  -7   3   7        3.60       81.64     24.18 o 
  -6   3   7     1851.29     1677.71     40.78 o 
  -5   3   7     1395.05     1303.43     30.27 o 
  -4   3   7       74.93      102.74     11.30 o 
  -3   3   7        1.29       26.55      4.11 o 
  -2   3   7     1271.28     1323.82     26.00 o 
  -1   3   7      623.48      716.40     17.23 o 
   0   3   7    10108.12    10516.15    210.30 o 
   1   3   7       94.46      136.40      6.09 o 
   2   3   7     4404.91     4006.06     76.50 o 
   3   3   7      605.74      635.71     51.29 o 
   4   3   7     5355.14     5224.21    105.66 o 
   5   3   7        5.36       11.46      5.37 o 
   6   3   7      185.41      176.63     10.04 o 
   7   3   7      294.94      274.55     13.20 o 
   8   3   7      227.58      219.62     14.78 o 
   9   3   7      250.30      217.49     22.05 o 
  10   3   7      876.32      865.37     69.39 o 
  11   3   7      147.49       98.71     34.30 o 
  12   3   7      386.35      389.61     53.19 o 
 -10   4   7        0.67        7.11     34.22 o 
  -9   4   7        6.16        1.11     16.36 o 
  -8   4   7       61.34       27.27      9.40 o 
  -7   4   7      569.52      568.30     20.23 o 
  -6   4   7      171.02      146.20     12.72 o 
  -5   4   7     1467.54     1834.18     44.65 o 
  -4   4   7        5.74       31.30      5.06 o 
  -3   4   7     2122.42     1971.54     37.85 o 
  -1   4   7      377.96      384.08     14.54 o 
   0   4   7      561.75      527.04     12.01 o 
   1   4   7      411.67      483.18     36.51 o 
   2   4   7        3.18       39.36      4.35 o 
   3   4   7     1208.18     1133.04     25.61 o 
   4   4   7       15.46       29.87      4.82 o 
   5   4   7     4115.84     3861.12     88.04 o 
   6   4   7       19.26       13.59      6.24 o 
   7   4   7     1937.76     1776.02     44.18 o 
   8   4   7      291.63      283.16     16.52 o 
   9   4   7       37.21       39.12     15.02 o 
  10   4   7       42.42       37.85     27.90 o 
  11   4   7       20.29       43.78     30.35 o 
  12   4   7       30.64       49.71     33.59 o 
 -10   5   7      161.51      151.10     27.42 o 
  -9   5   7      199.38      180.34     38.41 o 
  -8   5   7      276.02      273.84     30.58 o 
  -7   5   7      306.20      317.46     31.22 o 
  -6   5   7     1274.22     1258.62     41.73 o 
  -5   5   7      150.46      149.84     10.59 o 
  -4   5   7      357.70      357.29     11.70 o 
  -3   5   7      196.56      387.95     26.71 o 
  -2   5   7     2221.71     2181.91     41.33 o 
  -1   5   7      307.60      326.23      9.80 o 
   0   5   7     5106.51     5484.14     97.76 o 
   1   5   7       60.77       89.94      4.66 o 
   2   5   7     3809.65     3802.17     72.94 o 
   3   5   7      101.69       93.10      6.48 o 
   4   5   7      813.33      729.52     18.41 o 
   5   5   7       32.72       64.49      7.03 o 
   6   5   7      255.16      284.50     38.65 o 
   7   5   7       34.24       36.35      7.98 o 
   8   5   7      545.19      534.95     22.29 o 
   9   5   7       93.57       82.27     29.79 o 
  10   5   7      590.99      636.34     63.78 o 
  11   5   7        4.27       36.91     32.24 o 
 -10   6   7        0.99       21.50     36.67 o 
  -9   6   7       67.66       58.01     23.63 o 
  -8   6   7       63.21       53.11     22.13 o 
  -7   6   7      693.11      696.09     45.28 o 
  -6   6   7        1.61        3.87     17.39 o 
  -5   6   7     1609.68     1598.76     59.98 o 
  -4   6   7     1290.93     1213.49     36.59 o 
  -3   6   7     1409.49     1373.92     39.44 o 
  -2   6   7      101.42      109.38      9.25 o 
  -1   6   7      538.51      736.08     21.50 o 
   0   6   7        5.61       11.93      5.06 o 
   1   6   7     1480.51     1410.19     34.85 o 
   2   6   7        0.26       11.93      5.14 o 
   3   6   7      840.24      890.89     26.40 o 
   4   6   7       10.49       14.54      6.72 o 
   5   6   7     2380.69     2336.41     60.38 o 
   6   6   7       15.80       12.57     13.83 o 
   7   6   7     1496.55     1434.14     51.45 o 
   8   6   7      240.13      180.90     17.39 o 
   9   6   7      217.11      266.33     40.15 o 
  10   6   7      167.99       81.87     32.56 o 
  11   6   7      167.05      125.02     38.41 o 
  -9   7   7        1.96       -1.42     22.29 o 
  -8   7   7      158.86      145.57     26.87 o 
  -7   7   7       42.99        5.61     22.84 o 
  -6   7   7       13.42       13.04     22.84 o 
  -5   7   7      245.26      260.95     26.87 o 
  -4   7   7        9.36       24.10     16.75 o 
  -3   7   7        5.20        5.53      8.93 o 
  -2   7   7      441.98      450.70     27.74 o 
  -1   7   7        8.18       -4.35      7.67 o 
   0   7   7     2350.65     2202.22     57.93 o 
   1   7   7      299.86      849.01     76.42 o 
   2   7   7     2638.68     2596.26     66.15 o 
   3   7   7       81.83      116.25     11.70 o 
   4   7   7      248.13      318.96     19.99 o 
   5   7   7       16.73       23.39      7.82 o 
   6   7   7      198.44      220.65     15.09 o 
   7   7   7        8.63       10.51      9.64 o 
   8   7   7      225.19      224.76     16.99 o 
   9   7   7       57.01       43.62     26.79 o 
  10   7   7      355.63      362.74     49.00 o 
  11   7   7        4.04      -12.64     29.32 o 
  -9   8   7       70.00       85.19     26.79 o 
  -8   8   7       35.84       23.16     23.39 o 
  -7   8   7      317.90      450.07     56.82 o 
  -6   8   7      292.42      283.40     89.14 o 
  -5   8   7     1008.91      936.26     50.26 o 
  -4   8   7       64.81       55.00     12.96 o 
  -3   8   7     1335.49     1351.71     40.30 o 
  -2   8   7      683.17      644.72     24.26 o 
  -1   8   7        2.67       14.15      9.33 o 
   0   8   7       44.23       34.69      8.93 o 
   1   8   7      381.45      421.15     27.11 o 
   2   8   7       49.51       52.08     11.14 o 
   3   8   7     1958.12     2444.76     72.86 o 
   4   8   7       12.06       -9.25     18.18 o 
   5   8   7      950.40      982.49     34.93 o 
   7   8   7      889.15      804.44     40.15 o 
   8   8   7        8.41       13.75     12.64 o 
   9   8   7        5.16       53.90     28.45 o 
  10   8   7       70.95       81.32     34.06 o 
  -8   9   7       55.60       47.42     24.97 o 
  -7   9   7        8.76        3.32     21.57 o 
  -6   9   7       36.98       62.27     22.84 o 
  -5   9   7        4.21       20.94     20.31 o 
  -4   9   7      446.80      456.79     33.59 o 
  -3   9   7        1.06       -6.24     11.06 o 
  -2   9   7      330.67      329.63     18.41 o 
  -1   9   7      164.88      182.00     20.31 o 
   0   9   7      747.53      728.65     25.84 o 
   1   9   7       95.48      105.74     11.30 o 
   2   9   7      218.37      246.97     17.54 o 
   3   9   7       76.02       73.10     16.99 o 
   4   9   7      106.34      125.74     23.87 o 
   5   9   7       33.78       19.99     20.15 o 
   6   9   7       85.38       78.95     36.35 o 
   7   9   7       31.62       69.62     37.38 o 
   8   9   7      505.77      518.59     64.01 o 
  -7  10   7       32.23       56.98     25.45 o 
  -6  10   7       38.82       77.84     24.42 o 
  -5  10   7      240.04      295.73     32.40 o 
  -4  10   7      311.91      319.20     22.21 o 
  -3  10   7      502.81      542.53     27.82 o 
  -2  10   7       36.84       10.75     12.57 o 
  -1  10   7      128.10      138.77     15.73 o 
   0  10   7       49.50       42.04     12.09 o 
   1  10   7      705.84      707.15     29.40 o 
   2  10   7       15.23       -1.26     19.05 o 
   3  10   7      991.86     1144.26     76.66 o 
   4  10   7      160.97      206.11     29.87 o 
   5  10   7      638.88      656.97     49.47 o 
   6  10   7       55.57      106.85     40.15 o 
   7  10   7      128.12      168.02     44.65 o 
   8  10   7        1.51       44.49     38.88 o 
  -6  11   7       47.02       29.08     23.95 o 
  -5  11   7        7.73       -3.79     21.57 o 
  -4  11   7      174.14      193.54     23.55 o 
  -3  11   7       23.13       16.83     30.82 o 
  -2  11   7      381.31      377.76     27.98 o 
  -1  11   7      179.35      141.38     19.76 o 
   0  11   7      219.56      229.03     22.05 o 
   1  11   7       43.41       48.44     16.04 o 
   2  11   7       70.03       71.05     24.82 o 
   3  11   7       62.23       77.76     24.97 o 
   4  11   7      115.71       91.83     26.63 o 
   5  11   7       12.04       12.25     24.02 o 
   6  11   7       88.23      151.10     46.07 o 
   7  11   7       17.12       27.27     39.67 o 
   8  11   7      189.52      141.54     49.39 o 
  -5  12   7        1.52       19.68     23.31 o 
  -4  12   7        2.67       18.65     23.00 o 
  -3  12   7        2.97       11.38     18.65 o 
  -2  12   7      145.62      181.13     28.69 o 
  -1  12   7      117.36      109.22     20.15 o 
   0  12   7       12.78        6.56     16.20 o 
   1  12   7       27.00      -21.81     41.65 o 
   2  12   7       28.52       18.73     24.58 o 
   3  12   7      379.96      415.38     41.89 o 
   4  12   7       66.06       47.02     27.03 o 
   5  12   7      284.12      292.57     38.25 o 
   6  12   7        0.41        3.95     39.99 o 
   7  12   7       62.83       38.17     43.54 o 
  -3  13   7       90.38       99.34     22.29 o 
  -2  13   7      227.16      243.01     36.59 o 
  -1  13   7        2.30       -7.59     17.54 o 
   0  13   7      154.03      206.58     33.43 o 
   1  13   7      146.57      108.11     29.87 o 
   2  13   7        1.26       -6.48     24.97 o 
   3  13   7       18.96       12.96     26.40 o 
   4  13   7       82.52       83.38     31.22 o 
   5  13   7        0.03       13.83     33.75 o 
   0  14   7        3.26       22.52     27.98 o 
   1  14   7       12.06       35.56     29.64 o 
   2  14   7       11.16       17.70     29.16 o 
  -2 -12   8      118.78      113.88     25.45 o 
  -1 -12   8       84.93       31.77     30.74 o 
   0 -12   8        3.55       59.75     32.01 o 
   1 -12   8       65.16       77.84     34.06 o 
   2 -12   8       19.90       36.35     32.64 o 
   3 -12   8        2.74       10.12     33.11 o 
  -4 -11   8       13.69      -25.76     15.57 o 
  -3 -11   8       64.46       51.45     18.02 o 
  -2 -11   8        6.88       22.13     16.20 o 
  -1 -11   8       62.67       41.02     21.26 o 
   0 -11   8       25.33       23.16     28.61 o 
   1 -11   8       17.07       42.20     29.00 o 
   2 -11   8        1.26       12.33     28.85 o 
   3 -11   8       79.36       67.65     33.51 o 
   4 -11   8        5.31       35.25     32.48 o 
   5 -11   8       23.23       97.76     36.91 o 
  -6 -10   8       99.37       85.75     19.92 o 
  -5 -10   8        3.23        0.79     16.12 o 
  -4 -10   8      175.41      195.60     31.85 o 
  -3 -10   8      107.51       84.80     17.23 o 
  -2 -10   8      144.59      156.08     18.97 o 
  -1 -10   8       61.34       51.68     13.51 o 
   0 -10   8      501.31      526.10     29.87 o 
   1 -10   8       79.60       82.90     14.07 o 
   2 -10   8       11.07       27.42     14.62 o 
   3 -10   8       12.36       10.43     13.99 o 
   4 -10   8       88.34      116.17     33.82 o 
   5 -10   8        2.98       -0.16     28.92 o 
   6 -10   8      108.34      118.15     36.51 o 
  -7  -9   8       76.66       78.95     17.07 o 
  -6  -9   8        3.43       -1.19     16.20 o 
  -5  -9   8       78.52      108.74     18.57 o 
  -4  -9   8       74.76       87.17     14.78 o 
  -3  -9   8      217.91      210.69     18.49 o 
  -2  -9   8      118.39      112.62     14.46 o 
  -1  -9   8      167.76      170.47     15.81 o 
   0  -9   8      177.25      190.78     14.15 o 
   1  -9   8      194.04      178.68     13.91 o 
   2  -9   8        5.91        5.37     10.83 o 
   3  -9   8      195.19      217.57     16.91 o 
   4  -9   8       20.33      -13.28     12.57 o 
   5  -9   8       83.82       81.87     20.71 o 
   6  -9   8       34.64       21.50     17.70 o 
   7  -9   8       52.13       26.63     21.10 o 
   8  -9   8        0.56       33.75     31.93 o 
  -8  -8   8       29.46        7.67     14.46 o 
  -7  -8   8       13.05       45.44     15.02 o 
  -6  -8   8      193.86      269.41     20.31 o 
  -5  -8   8      156.68      151.10     17.62 o 
  -4  -8   8      237.54      246.41     17.86 o 
  -3  -8   8        3.29       18.49      8.93 o 
  -2  -8   8      709.26      705.97     23.71 o 
  -1  -8   8      341.72      309.40     14.46 o 
   0  -8   8       73.03       84.48      9.48 o 
   1  -8   8        3.19        1.74      7.74 o 
   2  -8   8      103.82      125.02     10.91 o 
   3  -8   8      179.77      116.96     19.76 o 
   4  -8   8      264.18      282.21     18.18 o 
   5  -8   8        1.03      -16.12     15.57 o 
   6  -8   8      350.76      402.18     28.92 o 
   7  -8   8        8.89        1.11     21.50 o 
   8  -8   8      223.86      284.03     30.27 o 
  -8  -7   8        0.84      -10.51     13.43 o 
  -7  -7   8      176.59      231.79     17.31 o 
  -6  -7   8       84.12       68.76     12.17 o 
  -5  -7   8        2.67       61.09     16.52 o 
  -4  -7   8        0.70       33.75     17.54 o 
  -3  -7   8      175.72      181.45     11.14 o 
  -2  -7   8        8.57       53.19     11.62 o 
  -1  -7   8      845.84      793.85     23.23 o 
   0  -7   8      162.45      143.52     11.46 o 
   1  -7   8     1655.73     1604.53     38.65 o 
   2  -7   8      673.47      597.70     19.05 o 
   3  -7   8      277.27      278.89     14.70 o 
   4  -7   8        2.05        4.11      9.80 o 
   5  -7   8       69.25       92.86     22.21 o 
   6  -7   8        0.52        8.77     15.65 o 
   7  -7   8       84.22       95.07     24.50 o 
   8  -7   8       71.51       64.17     21.02 o 
   9  -7   8      135.10      135.14     27.50 o 
  -9  -6   8      298.42      244.99     34.46 o 
  -8  -6   8       23.87       19.76     12.33 o 
  -7  -6   8        6.41       19.68     15.02 o 
  -6  -6   8      429.90      726.28     34.46 o 
  -5  -6   8        5.68       23.95      8.93 o 
  -4  -6   8      989.15      965.50     26.32 o 
  -3  -6   8      298.52      280.47     12.88 o 
  -2  -6   8      165.18      157.58     10.04 o 
  -1  -6   8       53.28       31.69      7.03 o 
   0  -6   8       47.59       72.63      9.48 o 
   1  -6   8        0.85       -0.24      6.09 o 
   2  -6   8      214.70      207.45     11.06 o 
   3  -6   8       23.69       29.95      8.69 o 
   4  -6   8      142.01      162.88     12.96 o 
   5  -6   8       46.56       56.74     13.91 o 
   6  -6   8      795.07      774.72     36.04 o 
   7  -6   8       91.53      102.90     18.89 o 
   8  -6   8      216.49      232.03     26.16 o 
   9  -6   8        3.78      -10.12     26.63 o 
  10  -6   8        1.54       14.78     30.98 o 
 -10  -5   8      154.88       96.10     21.26 o 
  -9  -5   8      681.18      687.55     32.32 o 
  -8  -5   8       13.78        5.29     10.99 o 
  -7  -5   8      456.91      400.52     20.07 o 
  -6  -5   8        4.51        4.98      8.14 o 
  -5  -5   8       17.32        7.59      6.95 o 
  -4  -5   8      286.19      950.56     35.80 o 
  -3  -5   8      483.16      488.48     29.79 o 
  -2  -5   8       32.68       37.70      6.56 o 
  -1  -5   8     1982.16     2023.14     46.15 o 
   0  -5   8      588.11      567.19     16.83 o 
   1  -5   8     1578.80     1417.15     33.67 o 
   2  -5   8       84.04       90.88      7.74 o 
   3  -5   8     2153.09     2084.39     51.92 o 
   4  -5   8      155.13      150.95     11.22 o 
   5  -5   8       15.92       32.09     13.20 o 
   6  -5   8       72.70       92.54     14.78 o 
   7  -5   8      135.40      131.90     19.92 o 
   8  -5   8        4.57       27.27     17.23 o 
   9  -5   8      513.70      573.12     58.40 o 
  10  -5   8       13.56       17.47     29.16 o 
 -10  -4   8       62.59       48.84     17.86 o 
  -9  -4   8        7.02       -7.98     13.04 o 
  -8  -4   8      468.66      435.69     21.57 o 
  -7  -4   8       45.07       54.45      9.56 o 
  -6  -4   8      765.38      722.01     18.89 o 
  -5  -4   8      175.87      160.27     16.20 o 
  -4  -4   8     1534.41     1431.06     34.77 o 
  -3  -4   8        4.27       11.46      5.93 o 
  -2  -4   8      334.35      741.37     19.99 o 
  -1  -4   8      185.54      173.39      9.88 o 
   0  -4   8      408.34      383.45     12.01 o 
   2  -4   8     1048.66     1219.65     24.89 o 
   3  -4   8      686.71      616.74     14.86 o 
   4  -4   8     1292.42     1357.64     27.98 o 
   5  -4   8       89.02       87.96      9.25 o 
   6  -4   8      820.37      840.16     26.95 o 
   7  -4   8       14.34       17.39     12.41 o 
   8  -4   8      104.72       54.85     26.32 o 
   9  -4   8      142.93      161.69     34.61 o 
  10  -4   8        4.23       19.99     28.69 o 
  11  -4   8       41.18       58.72     33.11 o 
 -10  -3   8        1.11        4.35     16.20 o 
  -9  -3   8      341.68      355.47     29.48 o 
  -8  -3   8      426.94      444.06     21.34 o 
  -7  -3   8      238.45      261.90     12.09 o 
  -6  -3   8      199.35      199.39     11.54 o 
  -5  -3   8       42.22       22.76      6.64 o 
  -4  -3   8       28.93       30.19      6.56 o 
  -3  -3   8     1111.41     1063.97     23.95 o 
  -2  -3   8      355.28      338.56     10.04 o 
  -1  -3   8     3191.73     2935.14     51.29 o 
   0  -3   8       41.86      498.91     38.41 o 
   1  -3   8     2713.62     2653.64     46.71 o 
   2  -3   8      549.66      567.74     12.49 o 
   3  -3   8       86.57     3391.93    254.39 o 
   4  -3   8        7.41       12.33      4.11 o 
   5  -3   8      588.89      563.40     20.47 o 
   7  -3   8      611.59      635.31     31.14 o 
   8  -3   8        3.62       -2.69     11.22 o 
   9  -3   8      932.12      926.62     41.33 o 
  10  -3   8       16.24       -7.67     27.66 o 
  11  -3   8      169.19      205.48     41.49 o 
 -10  -2   8       85.95       76.66     18.57 o 
  -9  -2   8        0.40       19.28     15.17 o 
  -8  -2   8      908.61      842.61     28.37 o 
  -7  -2   8      273.62      316.59     17.94 o 
  -6  -2   8     2836.92     2606.69     53.42 o 
  -5  -2   8       40.42       47.50      7.19 o 
  -4  -2   8     2729.27     2734.72    110.72 o 
  -3  -2   8      325.94      323.23     10.75 o 
  -2  -2   8      181.06      207.77      6.80 o 
  -1  -2   8      680.46      755.20     31.85 o 
   0  -2   8      230.37      225.94      6.48 o 
   1  -2   8        3.40        3.32      2.85 o 
   2  -2   8     3346.42     3377.86     51.53 o 
   3  -2   8      330.79      383.45      9.40 o 
   4  -2   8     5593.45     5394.52     88.12 o 
   5  -2   8      662.91      814.32     21.81 o 
   6  -2   8      454.10      482.39     18.18 o 
   7  -2   8      116.96      120.76     13.36 o 
   8  -2   8      264.69      339.19     20.55 o 
   9  -2   8        0.60        6.24     13.59 o 
  10  -2   8       78.26      144.39     34.46 o 
  11  -2   8       38.47        2.85     27.98 o 
 -10  -1   8       41.12       29.00     16.44 o 
  -9  -1   8       85.08       61.41     16.36 o 
  -8  -1   8       38.55       29.79     11.62 o 
  -7  -1   8       17.13       22.37      8.14 o 
  -6  -1   8      515.34      510.84     16.20 o 
  -5  -1   8      146.86      142.25     10.04 o 
  -4  -1   8      112.17      108.19      7.67 o 
  -3  -1   8     4036.62     3755.62     64.96 o 
  -2  -1   8     1175.89     1280.03     56.51 o 
  -1  -1   8     3068.46     2893.17     49.00 o 
   0  -1   8      271.19      289.33      7.27 o 
   1  -1   8     2071.00     2262.36     63.78 o 
   2  -1   8       82.46       62.43      3.79 o 
   3  -1   8      448.93      418.22     10.43 o 
   4  -1   8      121.73       66.70      4.11 o 
   5  -1   8      473.39      488.79     13.36 o 
   6  -1   8      265.12      258.50     14.62 o 
   7  -1   8      574.46      996.63     78.24 o 
   8  -1   8       21.08       42.12     11.78 o 
   9  -1   8      473.30      477.10     28.85 o 
  11  -1   8      453.63      576.67     60.69 o 
 -11   0   8       12.81        4.19     21.42 o 
 -10   0   8      142.51      154.03     21.10 o 
  -9   0   8        6.81      136.80     28.29 o 
  -8   0   8      834.05      858.41     29.00 o 
  -7   0   8      144.76      166.99     11.54 o 
  -6   0   8     1804.00     1752.39     42.12 o 
  -5   0   8       17.14       16.75      6.01 o 
  -4   0   8     1897.56     1861.61     39.91 o 
  -3   0   8      315.66      347.89     10.12 o 
  -2   0   8      335.99      324.65      8.85 o 
  -1   0   8      451.20      440.74      9.88 o 
   0   0   8     3941.53     4197.63     67.96 o 
   1   0   8       98.74       87.25      4.27 o 
   2   0   8     4661.19     4346.83     74.13 o 
   3   0   8     2730.87     3363.32    128.82 o 
   4   0   8     1283.62     1203.85     25.05 o 
   5   0   8       30.54       32.32      5.45 o 
   6   0   8     4639.51     4277.29     98.63 o 
   7   0   8       71.95       76.66     11.85 o 
   8   0   8       35.49       30.90      9.96 o 
   9   0   8       27.32       82.98     15.17 o 
  10   0   8      289.60      274.23     41.25 o 
  11   0   8        3.21       -1.42     25.76 o 
  12   0   8      182.21      236.30     44.49 o 
 -11   1   8       40.47       44.97     23.08 o 
 -10   1   8      109.87       90.88     19.13 o 
  -9   1   8      205.24      192.67     20.71 o 
  -8   1   8        3.49        0.71      8.38 o 
  -7   1   8       38.81      226.34     18.97 o 
  -6   1   8       21.06       18.41      7.11 o 
  -5   1   8     3770.24     3543.90     78.63 o 
  -4   1   8       13.02      799.77     38.72 o 
  -3   1   8     1748.88     1639.38     31.53 o 
  -2   1   8       10.56       23.71      4.11 o 
  -1   1   8     4079.67     3992.94     65.04 o 
   0   1   8       53.99       72.39      4.03 o 
   1   1   8     2817.88     2703.42     52.87 o 
   2   1   8      401.76      403.76      9.40 o 
   3   1   8      383.32      394.67     10.04 o 
   4   1   8      185.70      181.21      6.88 o 
   5   1   8     3097.49     2954.50     62.67 o 
   6   1   8      291.09      277.55     13.28 o 
   7   1   8      680.68      645.51     23.31 o 
   8   1   8      650.09      701.46     63.54 o 
   9   1   8      931.49      830.52     36.27 o 
  10   1   8        2.94       -4.35     24.82 o 
  11   1   8      147.37      144.47     35.80 o 
  12   1   8       48.91      134.11     37.38 o 
 -10   2   8      402.02      392.93     41.17 o 
  -9   2   8      126.45      125.26     20.23 o 
  -8   2   8      367.48      365.43     17.15 o 
  -7   2   8       74.12       56.98     10.35 o 
  -6   2   8      730.20      714.50     23.47 o 
  -5   2   8      514.97      588.53     18.49 o 
  -4   2   8     1035.04     1054.72     22.52 o 
  -3   2   8      149.06      173.71      7.67 o 
  -2   2   8      719.14     2071.59     71.52 o 
  -1   2   8      144.97      129.29      6.64 o 
   0   2   8     1085.91      972.37     22.76 o 
   1   2   8     1664.90     1735.00     82.66 o 
   2   2   8     2866.88     2775.02     57.53 o 
   3   2   8       69.43       47.50      4.58 o 
   4   2   8     5231.82     5224.21    100.29 o 
   5   2   8      130.30      121.15      7.35 o 
   6   2   8      206.74      198.44     12.17 o 
   7   2   8      223.03      230.84     13.75 o 
   8   2   8       84.44       71.05     11.46 o 
   9   2   8        0.10        0.79     15.81 o 
  10   2   8       82.08       67.49     29.56 o 
  11   2   8        0.69       11.14     28.61 o 
  12   2   8      470.05      508.95     61.01 o 
 -10   3   8       62.44       59.11     17.78 o 
  -9   3   8        2.82       -0.95     14.54 o 
  -8   3   8        2.40        0.00      8.85 o 
  -7   3   8      263.48      351.28     15.88 o 
  -6   3   8        0.92       35.96     12.01 o 
  -5   3   8      794.53      781.99     19.76 o 
  -4   3   8        0.98       12.96      4.98 o 
  -3   3   8     5907.30     5862.37    105.66 o 
  -2   3   8       39.08      103.61      6.32 o 
  -1   3   8     4501.53     4373.07     89.07 o 
   0   3   8      180.05      985.97     52.63 o 
   1   3   8       80.91       78.40      5.29 o 
   2   3   8        7.53       20.86      3.95 o 
   3   3   8      616.30      609.16     15.73 o 
   4   3   8       45.35       57.69      5.22 o 
   5   3   8      766.40      727.62     21.02 o 
   6   3   8      748.10      885.68     50.18 o 
   7   3   8     3625.52     3413.42     86.30 o 
   8   3   8      167.33      144.15     13.20 o 
   9   3   8      671.31      712.60     60.85 o 
  10   3   8       25.56       28.69     27.50 o 
  11   3   8       41.24       88.67     33.59 o 
 -10   4   8       70.64      107.56     26.16 o 
  -9   4   8      328.82      366.93     35.48 o 
  -8   4   8      848.55      780.10     25.05 o 
  -7   4   8      111.67       93.10     10.35 o 
  -6   4   8      518.90      466.19     18.49 o 
  -5   4   8       17.78       19.52      4.90 o 
  -4   4   8      606.03      789.26     35.96 o 
  -3   4   8      130.28      141.54      7.90 o 
  -2   4   8      112.81      110.64      6.16 o 
  -1   4   8      194.84      405.34     32.56 o 
   0   4   8     3054.89     2869.70     59.11 o 
   1   4   8      389.05      340.22     11.62 o 
   2   4   8     4215.91     4007.88     81.00 o 
   3   4   8      217.43      254.08      9.40 o 
   4   4   8     1061.81      988.57     25.76 o 
   5   4   8      454.29      500.10     44.73 o 
   6   4   8        2.25        4.19      6.24 o 
   7   4   8        2.46        7.82      6.95 o 
   8   4   8      409.69      604.97     28.06 o 
   9   4   8      328.21      333.11     43.07 o 
  10   4   8      183.47      164.38     36.43 o 
  11   4   8       82.62      100.60     35.41 o 
 -10   5   8        0.40       -8.77     25.21 o 
  -9   5   8       57.35       38.96     23.16 o 
  -8   5   8        0.24       -1.34     14.70 o 
  -7   5   8       93.03       67.41     19.60 o 
  -6   5   8      149.67      177.74     24.66 o 
  -5   5   8      941.66      962.26     35.33 o 
  -4   5   8        5.38        4.58      7.03 o 
  -3   5   8     2265.70     2250.98     45.99 o 
  -2   5   8        3.26       58.56     14.62 o 
  -1   5   8     1049.53     1060.33     23.39 o 
   0   5   8       10.34       33.90      4.03 o 
   1   5   8      473.49      882.28     25.37 o 
   2   5   8      200.65      225.39      8.14 o 
   3   5   8      593.12      560.63     16.68 o 
   4   5   8       21.93     1111.39     52.40 o 
   5   5   8     1897.51     1784.95     47.89 o 
   6   5   8       10.73      -11.30      6.09 o 
   7   5   8      792.34      737.66     26.95 o 
   8   5   8       85.05       76.10     10.75 o 
   9   5   8      816.55      826.17     67.10 o 
  10   5   8       68.46       28.69     30.27 o 
  11   5   8       90.91       91.83     35.96 o 
  -9   6   8      141.47      135.77     36.67 o 
  -8   6   8      166.67      186.98     41.17 o 
  -7   6   8      173.80      210.14     27.90 o 
  -6   6   8      119.22       90.01     22.13 o 
  -5   6   8       27.00       26.55     17.94 o 
  -4   6   8        7.43        4.82      9.17 o 
  -3   6   8        1.49      -11.78     11.78 o 
  -2   6   8     2892.10     2699.16     70.18 o 
  -1   6   8       77.38      118.86     10.27 o 
   0   6   8     2603.69     2451.64     63.30 o 
   1   6   8       22.60       24.58      7.11 o 
   2   6   8     2141.23     2221.35     67.96 o 
   3   6   8      270.05      568.77     37.62 o 
   4   6   8      560.17      520.01     19.20 o 
   5   6   8      130.57      143.67     13.28 o 
   6   6   8        4.82       94.04     17.31 o 
   7   6   8        7.79        7.43     10.67 o 
   8   6   8      558.96      480.81     25.76 o 
   9   6   8      107.16      102.97     29.95 o 
  10   6   8      357.01      370.33     48.21 o 
  11   6   8       47.29       34.69     32.96 o 
  -9   7   8        3.88       -2.61     22.92 o 
  -8   7   8      151.38      141.70     27.11 o 
  -7   7   8      379.96      359.82     34.38 o 
  -6   7   8      150.00      115.15     24.10 o 
  -5   7   8      794.88      723.04     43.78 o 
  -4   7   8       57.23       65.44     12.33 o 
  -3   7   8      110.27      137.83     12.57 o 
  -2   7   8      169.93      161.77     12.49 o 
  -1   7   8      396.80      411.11     17.78 o 
   0   7   8      143.94      147.15     11.38 o 
   1   7   8       97.88      189.83     14.15 o 
   2   7   8      130.14      157.98     15.73 o 
   3   7   8      335.11      368.67     19.28 o 
   4   7   8      128.46      135.22     12.64 o 
   5   7   8     1359.84     1434.53     40.30 o 
   6   7   8       17.25       17.70     10.59 o 
   7   7   8      391.53      447.62     24.26 o 
   8   7   8        4.03       52.00     13.28 o 
   9   7   8       48.64       25.45     27.42 o 
  10   7   8      219.82      203.50     39.67 o 
  -9   8   8       21.68       24.82     25.05 o 
  -8   8   8       84.11       11.85     14.78 o 
  -7   8   8      217.09      277.79     68.91 o 
  -6   8   8       22.33       31.61     22.13 o 
  -5   8   8        3.27        0.55     18.10 o 
  -4   8   8       36.03       55.64     13.04 o 
  -3   8   8       54.30       47.97     12.25 o 
  -2   8   8      546.85      547.83     22.44 o 
  -1   8   8       31.53       63.07     10.59 o 
   0   8   8     2186.46     2178.59     58.24 o 
   1   8   8       67.46       46.07     11.22 o 
   2   8   8     1386.05     1323.97     44.18 o 
   3   8   8      103.34      111.04     13.20 o 
   4   8   8      145.49      141.78     13.83 o 
   5   8   8       18.76       24.02     11.93 o 
   6   8   8       16.05       36.99     14.23 o 
   7   8   8       15.28       29.56     20.94 o 
   8   8   8      221.23      305.92     51.37 o 
  -8   9   8       25.37       43.07     24.50 o 
  -7   9   8      150.78      198.05     30.35 o 
  -6   9   8      190.87      196.39     29.08 o 
  -5   9   8      365.26      386.61     35.09 o 
  -4   9   8      223.65      284.35     20.94 o 
  -3   9   8      248.55      257.00     18.97 o 
  -2   9   8       15.85       36.12     12.96 o 
  -1   9   8      232.10      198.36     16.20 o 
   0   9   8       53.12       57.38     10.91 o 
   1   9   8      124.86      149.92     15.41 o 
   2   9   8      183.62      183.27     16.44 o 
   3   9   8      952.43      981.22     41.65 o 
   4   9   8      198.44      216.30     19.36 o 
   5   9   8      405.73      439.09     25.68 o 
   6   9   8       54.13       73.02     19.52 o 
   7   9   8      227.85      236.85     47.58 o 
   8   9   8        0.74      -25.45     35.56 o 
  -7  10   8        0.49       -2.77     23.16 o 
  -6  10   8        0.13        2.37     27.11 o 
  -5  10   8       34.17        5.06     20.94 o 
  -4  10   8       89.14      107.16     19.05 o 
  -3  10   8       29.39       33.59     13.67 o 
  -2  10   8      123.81      163.91     16.91 o 
  -1  10   8       95.36      106.77     15.17 o 
   0  10   8      373.14      384.48     21.81 o 
   1  10   8        6.68       -2.13     16.12 o 
   2  10   8      230.12      244.83     22.21 o 
   3  10   8        0.72       -7.51     13.83 o 
   4  10   8      262.42      261.27     21.97 o 
   5  10   8      142.60      123.92     26.71 o 
   6  10   8      161.17      178.29     43.94 o 
   7  10   8        1.03      -30.11     34.54 o 
   8  10   8      102.46      166.04     46.79 o 
  -6  11   8      148.01      196.23     38.41 o 
  -5  11   8       55.38       76.34     25.29 o 
  -4  11   8       66.87       30.90     22.60 o 
  -3  11   8      139.57      149.13     21.57 o 
  -2  11   8        0.70      -29.48     15.33 o 
  -1  11   8        0.30      -15.41     15.17 o 
   0  11   8       61.11       69.70     16.91 o 
   1  11   8      672.93      702.88     50.58 o 
   2  11   8       79.52       56.03     24.26 o 
   3  11   8      431.31      394.75     38.72 o 
   4  11   8        0.48       -9.96     22.29 o 
   5  11   8      275.16      248.23     34.14 o 
   6  11   8       61.28       56.82     40.15 o 
   7  11   8      114.26      136.96     47.81 o 
   8  11   8       15.16       12.80     41.81 o 
  -5  12   8       14.68       33.27     40.70 o 
  -4  12   8       75.33       74.05     25.45 o 
  -3  12   8       71.72       61.33     20.94 o 
  -2  12   8       87.91       89.94     20.78 o 
  -1  12   8       35.26       36.27     17.62 o 
   0  12   8        3.70        4.03     22.92 o 
   1  12   8        1.82       -3.95     23.39 o 
   2  12   8       48.95       38.17     25.68 o 
   3  12   8       67.10       66.70     26.87 o 
   4  12   8       49.31       59.98     49.79 o 
   5  12   8       32.95       47.65     48.52 o 
   6  12   8        3.98      -58.72     37.22 o 
  -3  13   8        0.47        6.09     19.84 o 
  -2  13   8        1.45      -20.78     17.39 o 
  -1  13   8        0.67       -0.63     17.86 o 
   0  13   8       48.58       35.80     27.03 o 
   1  13   8       47.83       44.41     27.90 o 
   2  13   8       16.06       71.05     29.16 o 
   3  13   8      160.43      197.57     35.17 o 
   4  13   8       17.02       56.74     29.24 o 
   5  13   8      270.00      350.10     64.09 o 
  -3 -11   9       42.02       36.91     26.08 o 
  -2 -11   9       50.71       21.81     16.83 o 
  -1 -11   9       26.00       15.02     16.68 o 
   0 -11   9      276.99      244.20     29.32 o 
   1 -11   9       52.14       64.72     32.96 o 
   2 -11   9        0.95       -1.03     29.24 o 
   3 -11   9      126.02      101.55     35.17 o 
   4 -11   9       31.80       88.99     36.51 o 
  -5 -10   9       32.57       35.48     17.62 o 
  -4 -10   9      155.37      126.92     19.99 o 
  -3 -10   9        0.33       -6.64     22.21 o 
  -2 -10   9        6.63       11.22     21.02 o 
  -1 -10   9       56.97       44.65     16.12 o 
   0 -10   9        5.26       17.47     13.43 o 
   1 -10   9      154.44      189.43     17.94 o 
   2 -10   9      119.26      108.43     17.54 o 
   3 -10   9      257.12      264.98     22.60 o 
   4 -10   9      130.38       94.99     22.44 o 
   5 -10   9       83.77       79.50     33.19 o 
   6 -10   9        2.57       44.97     33.11 o 
  -6  -9   9      104.02      114.83     20.47 o 
  -5  -9   9       78.11       55.95     17.47 o 
  -4  -9   9      329.53      336.11     25.53 o 
  -3  -9   9      152.68      131.90     17.78 o 
  -2  -9   9      685.43      603.62     38.01 o 
  -1  -9   9       17.65        3.00     11.70 o 
   0  -9   9       36.82       36.83     12.64 o 
   1  -9   9      222.75      198.28     16.75 o 
   2  -9   9       91.53       75.71     13.43 o 
   3  -9   9       45.59       48.29     12.88 o 
   4  -9   9      124.21      139.25     22.21 o 
   5  -9   9        0.83        0.71     17.62 o 
   6  -9   9      214.53      214.96     24.66 o 
   7  -9   9      238.95      238.83     29.16 o 
  -7  -8   9       89.32      104.32     17.39 o 
  -6  -8   9        7.82       18.89     13.43 o 
  -5  -8   9       78.60       92.62     15.73 o 
  -4  -8   9        0.10        6.88     11.70 o 
  -3  -8   9       24.38       16.75     11.54 o 
  -2  -8   9       79.95       89.22     11.22 o 
  -1  -8   9      414.04      376.10     17.86 o 
   0  -8   9      148.01      129.29     10.99 o 
   1  -8   9      747.78      743.43     22.92 o 
   2  -8   9       52.07       72.55     10.04 o 
   3  -8   9      628.16      597.46     24.97 o 
   4  -8   9      107.22       95.63     13.67 o 
   5  -8   9      136.94      167.54     21.34 o 
   6  -8   9       72.45       46.23     17.62 o 
   7  -8   9        0.45       -1.19     19.28 o 
   8  -8   9        0.09      -13.20     19.76 o 
  -8  -7   9       16.52        5.85     11.30 o 
  -7  -7   9        8.19       74.92     15.25 o 
  -6  -7   9      128.04      136.09     16.04 o 
  -5  -7   9       46.82       63.22     13.67 o 
  -4  -7   9      549.60      564.27     21.34 o 
  -3  -7   9       12.24        5.45      8.77 o 
  -2  -7   9      439.29      440.74     17.07 o 
  -1  -7   9      114.50      168.25     10.91 o 
   0  -7   9      287.04      294.78     13.83 o 
   1  -7   9       46.41       37.38      7.90 o 
   2  -7   9      216.98      226.42     13.36 o 
   3  -7   9       10.78       10.83      9.01 o 
   4  -7   9      149.10      146.84     13.20 o 
   5  -7   9      426.35      417.98     69.15 o 
   6  -7   9      332.68      349.47     26.16 o 
   7  -7   9        5.93       18.89     24.97 o 
   8  -7   9      183.66      203.89     27.03 o 
   9  -7   9      134.02      115.07     35.80 o 
  -9  -6   9      297.25      305.37     23.63 o 
  -8  -6   9       13.03       -7.19     14.30 o 
  -7  -6   9      378.14      362.27     20.47 o 
  -6  -6   9        7.47       18.57     10.75 o 
  -5  -6   9        7.30        7.98     11.14 o 
  -4  -6   9       32.93       34.77      8.38 o 
  -3  -6   9      316.85      337.61     14.54 o 
  -2  -6   9      262.78     1268.89     79.19 o 
  -1  -6   9      668.99      658.47     19.84 o 
   0  -6   9      112.13      106.69      8.85 o 
   1  -6   9     1053.08     1367.36     35.48 o 
   2  -6   9        2.16       -0.87      6.64 o 
   3  -6   9     2256.97     2202.70     52.87 o 
   4  -6   9      214.34      257.16     15.17 o 
   5  -6   9       10.08       -4.35     12.88 o 
   6  -6   9      137.64      145.33     18.65 o 
   7  -6   9      104.29       83.93     44.89 o 
   8  -6   9      118.62      148.73     33.59 o 
   9  -6   9      117.96      107.80     33.67 o 
  -9  -5   9       47.91       22.21     15.25 o 
  -8  -5   9       30.63       29.08     12.80 o 
  -7  -5   9       13.69       29.32     13.04 o 
  -6  -5   9      407.21      421.38     20.31 o 
  -5  -5   9       74.79       70.10      9.09 o 
  -4  -5   9     1154.03     1063.57     28.29 o 
  -3  -5   9       34.77       48.44      7.59 o 
  -2  -5   9      766.43      704.15     22.37 o 
  -1  -5   9      276.03      310.51     13.04 o 
   0  -5   9      174.05      185.32     13.51 o 
   1  -5   9       51.03       50.42      7.27 o 
   2  -5   9      195.60      212.67     10.27 o 
   3  -5   9        1.26      423.75     24.89 o 
   4  -5   9      954.83      895.48     25.21 o 
   5  -5   9       60.29       49.95     13.75 o 
   6  -5   9     1273.69     1202.74     48.21 o 
   7  -5   9      389.84      420.28     31.06 o 
   8  -5   9      166.40      223.57     38.01 o 
   9  -5   9       69.52       62.67     30.19 o 
  10  -5   9       21.98       51.13     31.85 o 
  -9  -4   9      245.75      238.90     20.86 o 
  -8  -4   9      233.38      204.69     16.60 o 
  -7  -4   9      220.54      230.76     16.28 o 
  -6  -4   9        1.18        0.08      6.80 o 
  -5  -4   9      169.19      162.80     13.28 o 
  -4  -4   9       26.56       17.70      6.95 o 
  -3  -4   9      590.37      558.10     16.83 o 
  -2  -4   9       41.15       39.36      6.32 o 
  -1  -4   9     2348.38     2412.36     68.28 o 
   0  -4   9      318.11      280.63     11.22 o 
   1  -4   9     2553.70     2444.84     56.66 o 
   2  -4   9        2.36        9.64      4.27 o 
   3  -4   9      153.01      181.61      9.40 o 
   4  -4   9       31.88       48.84     17.70 o 
   5  -4   9      869.87      944.79     38.49 o 
   6  -4   9       26.17       23.63     13.28 o 
   7  -4   9      246.44      259.06     36.75 o 
   8  -4   9      322.62      170.47     33.75 o 
   9  -4   9      417.56      473.30     53.27 o 
  10  -4   9      160.96      179.32     38.80 o 
 -10  -3   9        6.05      -27.58     15.81 o 
  -9  -3   9       24.93       11.38     13.36 o 
  -8  -3   9      946.19      888.44     33.19 o 
  -7  -3   9       65.76       67.65     14.23 o 
  -6  -3   9      985.44      963.44     24.02 o 
  -5  -3   9       72.99       83.14      8.38 o 
  -4  -3   9     1158.30     1097.95     25.29 o 
  -3  -3   9      461.20      443.04     14.15 o 
  -2  -3   9      438.92      415.06     15.41 o 
  -1  -3   9       30.42       28.45      5.37 o 
   0  -3   9       15.49      203.10     17.70 o 
   1  -3   9      205.95      295.25     21.89 o 
   2  -3   9     2385.86     2259.44     40.54 o 
   3  -3   9      126.02      141.62      6.64 o 
   4  -3   9     4312.41     4175.10     76.82 o 
   5  -3   9       41.43       56.82      8.30 o 
   6  -3   9      618.15      625.28     25.92 o 
   7  -3   9      455.48      504.52     24.74 o 
   8  -3   9      508.93      462.71     29.40 o 
   9  -3   9       15.32       10.19      7.67 o 
  10  -3   9      145.24       11.70      8.30 o 
  11  -3   9        4.75       34.77     16.75 o 
 -10  -2   9        7.26       19.20     17.15 o 
  -9  -2   9      109.61      112.46     19.05 o 
  -8  -2   9      102.11      101.16     13.51 o 
  -7  -2   9      226.99      224.36     12.49 o 
  -6  -2   9      137.59      155.13      9.72 o 
  -5  -2   9       79.72       96.97     10.04 o 
  -4  -2   9      201.03      184.61     10.75 o 
  -3  -2   9      938.27      859.76     20.55 o 
  -2  -2   9       11.17       15.09      4.43 o 
  -1  -2   9     3864.81     3715.55     61.88 o 
   0  -2   9      493.78      490.53     12.09 o 
   1  -2   9      879.45      842.13     16.04 o 
   2  -2   9      549.08      777.80     15.96 o 
   3  -2   9     1270.50     1483.69     36.35 o 
   4  -2   9        5.16        2.29      4.19 o 
   5  -2   9      294.53      407.63     19.20 o 
   6  -2   9        2.51       49.71     12.01 o 
   7  -2   9      328.55      321.57     21.73 o 
   8  -2   9      228.07      221.60     20.31 o 
   9  -2   9      402.32      385.82     27.11 o 
  10  -2   9       87.49       63.78     31.06 o 
  11  -2   9      207.35      225.47     44.26 o 
 -10  -1   9      205.00      245.15     27.74 o 
  -9  -1   9        0.84        9.25     15.09 o 
  -8  -1   9      439.52      453.23     24.66 o 
  -7  -1   9      634.24      592.72     20.47 o 
  -6  -1   9     2357.86     2155.83     47.10 o 
  -5  -1   9      204.19      199.00     10.27 o 
  -4  -1   9     2030.65     1958.89     43.31 o 
  -3  -1   9      140.34      139.01      8.22 o 
  -2  -1   9      357.17      363.93      9.56 o 
  -1  -1   9        1.67       11.38      3.16 o 
   0  -1   9      832.86      804.36     15.17 o 
   1  -1   9      234.88      222.23      6.48 o 
   2  -1   9     2216.18     2221.35     36.35 o 
   3  -1   9      253.71      268.38      8.61 o 
   4  -1   9     1993.54     2025.43     44.26 o 
   5  -1   9       11.22       70.26     37.54 o 
   6  -1   9     5505.81     5061.57    127.08 o 
   7  -1   9        1.87      211.72     33.27 o 
   8  -1   9       23.86      136.40     30.27 o 
   9  -1   9      139.66      111.51     17.78 o 
  10  -1   9       34.49       51.68     28.92 o 
  11  -1   9       12.41       71.68     32.56 o 
 -10   0   9        2.07        7.59     16.52 o 
  -9   0   9      217.43      209.90     21.65 o 
  -8   0   9       11.10       -1.34     11.06 o 
  -7   0   9      336.83      387.56     35.09 o 
  -6   0   9      161.63      158.37     11.78 o 
  -5   0   9      101.41      121.15      8.77 o 
  -4   0   9      324.61      307.74     12.88 o 
  -3   0   9     2498.92     2409.28     47.81 o 
  -2   0   9      925.59      920.53     17.78 o 
  -1   0   9     3787.43     3670.03     60.30 o 
   0   0   9      176.29      208.72      6.32 o 
   1   0   9     3032.83     2949.84     50.97 o 
   2   0   9      127.25      116.49      5.29 o 
   3   0   9      342.78      363.69     10.99 o 
   4   0   9      303.63      335.08     16.91 o 
   5   0   9      719.80      619.75     19.99 o 
   6   0   9      219.83      181.53     14.15 o 
   7   0   9      688.99      671.98     24.66 o 
   8   0   9      198.41      217.25     17.15 o 
   9   0   9     1429.98     1380.48     53.19 o 
  10   0   9      192.32      198.36     35.96 o 
  11   0   9      143.61      193.30     39.28 o 
 -10   1   9      218.66      240.17     24.18 o 
  -9   1   9        0.39       -3.95     24.89 o 
  -8   1   9     1097.43     1156.43     32.40 o 
  -7   1   9       66.12       92.62     10.12 o 
  -6   1   9     1139.98     1038.76     28.37 o 
  -5   1   9      867.95      792.74     22.84 o 
  -4   1   9      930.80      845.45     20.55 o 
  -3   1   9      504.42      465.16     12.41 o 
  -2   1   9      569.91      630.89     19.68 o 
  -1   1   9       90.62       90.41      5.06 o 
   0   1   9     1815.84     1832.76     32.72 o 
   1   1   9      151.05      167.23      7.67 o 
   2   1   9     3085.58     2765.30     50.58 o 
   3   1   9      920.29      851.46     19.28 o 
   4   1   9     4011.27     3767.00     78.63 o 
   5   1   9      167.02      165.09     10.12 o 
   6   1   9      323.04      391.83     22.05 o 
   7   1   9        0.77        0.63      8.30 o 
   8   1   9      665.22      643.14     29.95 o 
   9   1   9        8.94       32.88     24.10 o 
  10   1   9       70.82       60.46     28.29 o 
  11   1   9        4.01       27.34     30.03 o 
 -10   2   9       86.84       87.41     19.44 o 
  -9   2   9       60.95      125.89     20.63 o 
  -8   2   9       16.24        8.69      9.17 o 
  -7   2   9        4.23       -5.93      7.59 o 
  -6   2   9      396.18      541.43     32.16 o 
  -5   2   9     3643.43     3422.83     76.58 o 
  -4   2   9       79.39       89.54      6.72 o 
  -3   2   9     2051.85     2101.30     40.15 o 
  -2   2   9      647.49      845.29     19.60 o 
  -1   2   9     2699.93     2444.13     48.13 o 
   0   2   9      156.35      173.55      7.82 o 
   1   2   9     1650.84     1537.67     36.67 o 
   2   2   9       31.54       17.78      4.74 o 
   3   2   9        3.11        4.66      3.56 o 
   4   2   9      348.52      330.66     10.51 o 
   5   2   9     1358.13     1328.16     30.98 o 
   6   2   9       12.33       19.44      7.19 o 
   7   2   9     4177.57     3788.02     96.81 o 
   8   2   9        6.58       10.91     17.15 o 
   9   2   9      341.46      300.47     42.44 o 
  10   2   9      115.58       74.21     32.01 o 
  11   2   9      294.58      332.63     48.44 o 
 -10   3   9      248.61      277.08     25.84 o 
  -9   3   9       22.10       47.89     18.41 o 
  -8   3   9      625.10      632.71     22.84 o 
  -7   3   9       45.76       70.81     11.54 o 
  -6   3   9      375.28      441.14     17.94 o 
  -5   3   9        1.27       -3.24      6.56 o 
  -4   3   9     1029.83     1921.20     75.79 o 
  -3   3   9        1.47       28.69      5.61 o 
  -2   3   9      544.17      633.65     16.20 o 
  -1   3   9      638.05      827.51     41.25 o 
   0   3   9     1282.88     1205.75     27.34 o 
   1   3   9      266.70      233.06     12.49 o 
   2   3   9     3903.39     3761.23     77.53 o 
   3   3   9       52.12       52.08      5.61 o 
   4   3   9     1203.58     1049.58     25.29 o 
   5   3   9      112.29      105.74      8.61 o 
   6   3   9      575.91      601.25     22.84 o 
   7   3   9       42.33       41.41      9.40 o 
   8   3   9       10.83       21.18     11.93 o 
   9   3   9       73.34       25.21     25.68 o 
  10   3   9      263.96      247.99     41.57 o 
  11   3   9      140.24      145.65     38.17 o 
 -10   4   9       11.18        6.01     23.08 o 
  -9   4   9       18.12       45.28     22.21 o 
  -8   4   9      263.07      198.44     25.45 o 
  -7   4   9      656.06      693.64     25.05 o 
  -6   4   9       43.09       34.14      8.77 o 
  -5   4   9      639.96      864.97     40.94 o 
  -4   4   9      899.86      863.63     23.08 o 
  -3   4   9     3561.75     3446.06     64.01 o 
  -2   4   9      801.25     1074.00     27.90 o 
  -1   4   9     3702.67     3685.99     71.60 o 
   0   4   9      282.36      288.22     10.51 o 
   1   4   9       70.86       96.57     13.04 o 
   2   4   9       42.51       43.07      4.27 o 
   3   4   9      231.45      244.91     10.59 o 
   4   4   9      535.62      506.42     17.62 o 
   5   4   9     1325.85     1292.76     38.65 o 
   6   4   9       62.91       47.65      7.74 o 
   7   4   9      940.69      902.75     29.08 o 
   8   4   9       90.48       81.95     11.78 o 
   9   4   9     1992.15     1915.43    118.94 o 
  10   4   9        0.81        1.82     28.53 o 
  11   4   9       44.83       79.74     36.20 o 
 -10   5   9      139.52      106.77     28.37 o 
  -9   5   9       53.87       36.04     23.79 o 
  -8   5   9      640.59      582.21     55.08 o 
  -7   5   9      128.29       77.29     17.47 o 
  -6   5   9      957.37      939.34     50.89 o 
  -5   5   9       12.66       14.07     16.99 o 
  -4   5   9      763.55      723.12     29.56 o 
  -3   5   9       18.60      737.74    104.32 o 
  -2   5   9       11.45       24.97      7.74 o 
  -1   5   9      271.69      260.32     10.83 o 
   0   5   9     2110.07     2094.59     45.44 o 
   1   5   9      141.61      161.06      9.88 o 
   2   5   9     4053.73     3753.56     93.10 o 
   3   5   9        0.95        9.80      6.56 o 
   4   5   9     1228.73     1188.91     33.90 o 
   5   5   9       92.67       95.39     11.06 o 
   6   5   9        4.63       23.16     12.01 o 
   7   5   9       10.53        3.32     12.96 o 
   8   5   9      386.88      390.25     35.56 o 
   9   5   9        6.16       26.55     20.15 o 
  10   5   9      246.06      256.77     43.47 o 
  11   5   9        3.30      -14.70     30.82 o 
  -9   6   9        1.03       -6.09     22.84 o 
  -8   6   9        2.40       13.28     13.20 o 
  -7   6   9      145.73      122.57     25.68 o 
  -6   6   9        1.06        9.09     19.05 o 
  -5   6   9     1393.84     1303.43     62.75 o 
  -4   6   9       87.19       91.20     13.83 o 
  -3   6   9     1958.79     1805.89     50.34 o 
  -2   6   9      353.45      318.17     16.68 o 
  -1   6   9      300.75      940.60     52.87 o 
   0   6   9      409.24      374.68     16.28 o 
   1   6   9      273.62      295.65     17.31 o 
   2   6   9      230.62      262.06     16.20 o 
   3   6   9      567.66      612.79     21.10 o 
   4   6   9       16.81       18.97      8.77 o 
   5   6   9     1240.81     1247.08     40.70 o 
   6   6   9       24.61       67.49     25.68 o 
   7   6   9      887.62      874.54     39.44 o 
   8   6   9        4.98       37.78     19.28 o 
   9   6   9      179.77      181.85     27.50 o 
  10   6   9       21.46       42.91     30.66 o 
  11   6   9       97.84      102.82     37.30 o 
  -9   7   9      116.85      108.74     27.82 o 
  -8   7   9      308.31      266.72     33.82 o 
  -7   7   9       18.98       56.90     25.29 o 
  -6   7   9       11.77        0.55     19.99 o 
  -5   7   9      111.01      118.07     30.19 o 
  -4   7   9        7.72      -13.91     13.12 o 
  -3   7   9       65.68       73.42     11.46 o 
  -2   7   9     2071.45     2015.64     55.24 o 
  -1   7   9      340.59      375.78     18.02 o 
   0   7   9     1391.32     1337.09     38.25 o 
   1   7   9      561.09      711.42     28.37 o 
   2   7   9     1005.01      946.45     34.06 o 
   3   7   9      111.21      129.37     13.28 o 
   4   7   9      791.04      924.88     51.37 o 
   5   7   9      136.84      138.22     23.23 o 
   6   7   9        1.49        2.05     14.23 o 
   7   7   9        2.47       19.28     17.78 o 
   8   7   9      193.56      285.45     30.11 o 
   9   7   9       77.46       86.77     23.63 o 
  10   7   9      740.01      826.09     72.94 o 
  -8   8   9       55.19       74.52     26.40 o 
  -7   8   9      224.25      222.39     39.67 o 
  -6   8   9      260.72      298.89     32.72 o 
  -5   8   9      618.06      687.00     45.13 o 
  -4   8   9       10.85        1.98     16.75 o 
  -3   8   9      164.07      195.52     16.99 o 
  -2   8   9       20.09        7.67     11.14 o 
  -1   8   9      715.51      594.54     23.16 o 
   0   8   9       14.01        7.90      9.01 o 
   1   8   9      156.94      158.61     19.13 o 
   2   8   9      123.98      101.16     13.51 o 
   3   8   9      807.36      887.34     33.35 o 
   4   8   9        0.07       -8.06     11.62 o 
   5   8   9      732.86      678.23     38.49 o 
   7   8   9      374.51      415.69     56.58 o 
   8   8   9        0.10       -3.87     33.03 o 
   9   8   9       48.79       71.60     38.57 o 
  -7   9   9       46.63       61.64     25.53 o 
  -6   9   9       62.48      127.47     26.32 o 
  -5   9   9       52.30        7.90     21.02 o 
  -4   9   9      554.17      617.22     46.63 o 
  -3   9   9        0.47      -12.25     11.85 o 
  -2   9   9      486.29      514.16     25.92 o 
  -1   9   9      650.46      668.74     32.56 o 
   0   9   9      840.78      775.43     36.91 o 
   1   9   9      227.16      217.25     20.07 o 
   2   9   9      954.03      956.01     41.57 o 
   3   9   9      211.20      217.88     19.68 o 
   4   9   9       78.87       49.95     14.86 o 
   5   9   9       10.67        6.72     22.52 o 
   6   9   9       36.23       48.60     35.96 o 
   7   9   9       18.79       40.70     37.54 o 
   8   9   9      124.90      159.72     46.39 o 
   9   9   9       11.64       88.04     44.89 o 
  -7  10   9      132.71      149.60     38.57 o 
  -6  10   9        2.94       26.24     23.71 o 
  -5  10   9      234.96      216.07     40.54 o 
  -4  10   9      121.87      125.42     24.50 o 
  -3  10   9      243.89      263.56     20.63 o 
  -2  10   9       86.41      118.23     16.12 o 
  -1  10   9       90.64       83.61     14.54 o 
   0  10   9        3.96      -17.23     14.46 o 
   1  10   9       67.78       75.39     18.49 o 
   2  10   9      172.83      159.64     19.60 o 
   3  10   9      441.48      484.76     41.10 o 
   4  10   9      170.64      217.72     30.27 o 
   5  10   9      734.37      771.88     76.82 o 
   6  10   9       11.36       -7.90     34.85 o 
   7  10   9      200.38      203.26     48.84 o 
   8  10   9       17.94       24.82     40.23 o 
  -6  11   9        9.27       12.57     24.10 o 
  -5  11   9       27.42       27.19     22.92 o 
  -4  11   9       57.31       47.50     23.71 o 
  -3  11   9       57.17       35.01     17.70 o 
  -2  11   9      405.93      454.26     31.06 o 
  -1  11   9       12.76      -29.00     15.02 o 
   0  11   9      438.78      433.63     39.67 o 
   1  11   9       69.70       59.67     24.42 o 
   2  11   9       71.32       95.15     26.16 o 
   3  11   9      169.53      155.37     39.51 o 
   4  11   9        0.07       11.30     23.39 o 
   5  11   9        2.54       35.17     37.38 o 
   6  11   9      134.64      163.59     48.84 o 
   7  11   9       11.50       12.17     41.02 o 
  -4  12   9       33.41       39.28     24.02 o 
  -3  12   9        6.74        7.98     19.28 o 
  -2  12   9       36.21       22.05     18.81 o 
  -1  12   9       83.76       26.79     24.58 o 
   0  12   9        0.04       -3.56     23.71 o 
   1  12   9      231.93      255.26     34.38 o 
   2  12   9      123.01       83.85     27.50 o 
   3  12   9       77.76       78.00     28.92 o 
   4  12   9       90.05       56.27     28.45 o 
   5  12   9      230.06      259.06     54.53 o 
   6  12   9        1.09        2.92     40.62 o 
  -2  13   9       82.14       73.58     21.26 o 
  -1  13   9       27.91       46.15     28.21 o 
   0  13   9       87.14      109.61     30.43 o 
   1  13   9       26.71       37.54     38.57 o 
   2  13   9       73.24       79.98     29.79 o 
   3  13   9        8.82       26.55     37.93 o 
   4  13   9       43.34       50.89     29.71 o 
  -2 -11  10       13.03       14.62     17.62 o 
  -1 -11  10       24.54       -3.87     16.52 o 
   0 -11  10      211.81      168.41     21.81 o 
   1 -11  10       26.45       53.03     31.69 o 
   2 -11  10        1.43       -0.63     30.19 o 
   3 -11  10      167.95      187.22     40.70 o 
  -4 -10  10       61.70       42.44     17.70 o 
  -3 -10  10      115.17      109.06     19.44 o 
  -2 -10  10      107.57      104.16     22.37 o 
  -1 -10  10       43.94       34.38     16.52 o 
   0 -10  10      160.90      143.20     19.76 o 
   1 -10  10       12.77       18.49     16.12 o 
   2 -10  10       63.46       19.99     19.60 o 
   3 -10  10       60.18       45.84     17.07 o 
   4 -10  10        0.71       -1.82     19.68 o 
   5 -10  10        6.07       11.78     20.94 o 
  -6  -9  10       47.52       61.72     18.10 o 
  -5  -9  10       38.79       24.02     16.83 o 
  -4  -9  10      133.15      119.81     19.20 o 
  -3  -9  10       31.62       56.51     16.68 o 
  -2  -9  10       23.71       11.85     14.78 o 
  -1  -9  10       51.31       58.48     14.15 o 
   0  -9  10        3.17       -9.56     12.17 o 
   1  -9  10      346.10      302.37     20.15 o 
   2  -9  10      801.50      744.93     30.35 o 
   3  -9  10      196.40      211.48     20.47 o 
   4  -9  10       52.75       45.92     24.97 o 
   5  -9  10      118.58      155.69     23.23 o 
   6  -9  10       56.30       38.33     19.68 o 
   7  -9  10       28.06       36.59     22.44 o 
  -7  -8  10        3.47       26.16     15.65 o 
  -6  -8  10       29.28       30.03     14.94 o 
  -5  -8  10       32.52       25.45     16.04 o 
  -4  -8  10      184.33      209.11     25.76 o 
  -3  -8  10      231.07      217.72     18.02 o 
  -2  -8  10      507.01      526.81     25.21 o 
  -1  -8  10       49.40       54.37     12.64 o 
   0  -8  10      112.46      105.82     11.93 o 
   1  -8  10       45.75       30.27     10.35 o 
   2  -8  10       15.03       18.57     10.12 o 
   3  -8  10       75.90       40.78     10.99 o 
   4  -8  10      216.67      210.06     22.37 o 
   5  -8  10       30.17       48.84     17.70 o 
   6  -8  10      110.04      104.16     20.39 o 
   7  -8  10       18.42       23.63     21.42 o 
   8  -8  10      176.37      214.48     41.17 o 
  -7  -7  10       81.77       73.73     18.97 o 
  -6  -7  10        7.90        1.82     13.20 o 
  -5  -7  10      114.55      106.29     15.33 o 
  -4  -7  10        3.27        0.79     11.70 o 
  -3  -7  10        9.76        9.56     10.99 o 
  -2  -7  10      393.15      390.32     17.94 o 
  -1  -7  10      136.72      149.44     11.22 o 
   0  -7  10      153.68      137.27     10.91 o 
   1  -7  10     1018.48      988.81     27.27 o 
   2  -7  10       36.84       45.99      9.01 o 
   3  -7  10      221.27      243.49     14.30 o 
   4  -7  10      660.76      650.01     33.59 o 
   5  -7  10      242.05      257.95     28.53 o 
   6  -7  10       52.08       69.78     18.10 o 
   7  -7  10       21.21       20.23     19.28 o 
   8  -7  10        2.09       33.59     30.19 o 
  -8  -6  10       24.84        9.09     14.94 o 
  -7  -6  10       12.61       -3.08     13.51 o 
  -6  -6  10      874.09      839.53     29.40 o 
  -5  -6  10      106.17       96.89     12.88 o 
  -4  -6  10      321.62      307.58     18.33 o 
  -3  -6  10      197.79      208.56     12.49 o 
  -2  -6  10      361.10      384.95     15.81 o 
  -1  -6  10      115.79      104.56      9.48 o 
   0  -6  10      738.78      733.71     30.03 o 
   1  -6  10       42.04       34.14      7.74 o 
   2  -6  10      104.72      103.92      9.17 o 
   3  -6  10      875.96      905.83     27.50 o 
   4  -6  10      671.96      639.90     26.40 o 
   5  -6  10       14.24       -4.50     14.54 o 
   6  -6  10      480.79      496.22     34.38 o 
   7  -6  10      169.93      215.28     37.78 o 
   8  -6  10      128.46      120.28     34.61 o 
   9  -6  10       61.60       43.07     31.06 o 
  -9  -5  10      154.62      178.21     24.42 o 
  -8  -5  10       17.11        3.56     14.15 o 
  -7  -5  10      281.21      229.90     16.91 o 
  -6  -5  10        6.40       10.35     12.33 o 
  -5  -5  10       79.44       96.89      9.96 o 
  -4  -5  10       10.83      158.45     25.92 o 
  -3  -5  10      110.46       98.31     10.75 o 
  -2  -5  10      140.85      120.84     10.91 o 
  -1  -5  10     1114.24     1087.28     29.64 o 
   0  -5  10      232.32      264.11     11.78 o 
   1  -5  10      409.84      402.49     14.38 o 
   2  -5  10       58.05       87.09      7.98 o 
   3  -5  10     1273.48     1301.69     31.14 o 
   4  -5  10      241.88      222.23     13.83 o 
   5  -5  10       27.78       18.57     13.91 o 
   6  -5  10       69.84       67.73     17.07 o 
   7  -5  10       36.40       28.13     24.97 o 
   8  -5  10       20.45       16.36     26.32 o 
   9  -5  10      126.78      135.53     36.75 o 
  10  -5  10       52.57      102.11     36.35 o 
  -9  -4  10       18.23       14.15     14.62 o 
  -8  -4  10      208.18      253.45     18.49 o 
  -7  -4  10        6.64        7.35     10.19 o 
  -6  -4  10      505.96      496.54     20.94 o 
  -5  -4  10      103.46       70.41      9.72 o 
  -4  -4  10     1423.91     1350.84     30.66 o 
  -3  -4  10       96.10      108.51      8.77 o 
  -2  -4  10     1045.19     2347.40     58.40 o 
  -1  -4  10      801.13      833.76     21.89 o 
   0  -4  10      125.79      149.60      8.93 o 
   1  -4  10       25.74      666.85     68.60 o 
   2  -4  10      323.54      346.54     18.57 o 
   3  -4  10       32.91       36.99      6.40 o 
   4  -4  10      551.03      680.04     38.09 o 
   5  -4  10     1329.83     1189.86     65.44 o 
   6  -4  10     1054.51     1023.50     69.47 o 
   7  -4  10       59.08       80.14     26.00 o 
   8  -4  10      662.53      679.49     58.80 o 
   9  -4  10       46.83       56.98     31.30 o 
  10  -4  10        0.70       19.76     30.35 o 
  -9  -3  10      657.30      681.78     37.38 o 
  -8  -3  10       12.99        8.46     12.09 o 
  -7  -3  10      211.35      236.61     17.47 o 
  -6  -3  10      390.40      422.57     25.05 o 
  -5  -3  10      551.40      519.62     17.47 o 
  -4  -3  10       33.08       24.82      6.72 o 
  -3  -3  10      329.57      350.57     12.57 o 
  -2  -3  10      157.11      171.89      9.40 o 
  -1  -3  10      707.73      682.89     18.49 o 
   0  -3  10      133.21      659.89     22.52 o 
   1  -3  10     5176.38     4813.10     98.39 o 
   2  -3  10       23.86       17.62      5.37 o 
   3  -3  10      528.63     1020.42     35.56 o 
   4  -3  10      165.89      190.22     11.06 o 
   5  -3  10       30.28       32.64     10.51 o 
   6  -3  10      191.37      166.12     16.99 o 
   7  -3  10      228.60      218.83     23.79 o 
   8  -3  10       57.83       80.06     29.32 o 
   9  -3  10      127.59      134.67     35.09 o 
  10  -3  10       48.07      -26.32     26.95 o 
 -10  -2  10       27.51       25.29     17.94 o 
  -9  -2  10       41.58       31.77     17.23 o 
  -8  -2  10      274.24      264.91     30.74 o 
  -7  -2  10      296.88      355.39     22.52 o 
  -6  -2  10      850.55      843.56     25.05 o 
  -5  -2  10        6.61        6.80      7.19 o 
  -4  -2  10     2041.51     1964.50     49.79 o 
  -3  -2  10       40.49       33.11      6.56 o 
  -2  -2  10      429.65      406.05     12.57 o 
  -1  -2  10      649.02      576.75     17.15 o 
   0  -2  10       27.86       42.20      4.74 o 
   1  -2  10      595.10      602.68     12.96 o 
   2  -2  10       73.13      227.60     11.54 o 
   3  -2  10       75.92       93.41      5.61 o 
   4  -2  10     2465.70     2225.69     50.34 o 
   5  -2  10       95.77     1093.92     75.24 o 
   6  -2  10     1141.84     1196.97     40.07 o 
   7  -2  10      487.60      455.37     25.37 o 
   8  -2  10      203.78      254.39     21.73 o 
   9  -2  10      112.74      159.09     23.79 o 
  10  -2  10       37.76        4.43     26.55 o 
  11  -2  10        1.76       39.51     32.32 o 
 -10  -1  10        5.60        5.53     21.89 o 
  -9  -1  10      402.09      417.04     29.87 o 
  -8  -1  10      287.23      267.51     23.08 o 
  -7  -1  10      129.63      107.56     11.14 o 
  -6  -1  10        4.78        7.82      7.35 o 
  -5  -1  10      193.57      200.10     10.83 o 
  -4  -1  10       71.10       80.53      8.30 o 
  -3  -1  10     3024.19     2877.37     61.17 o 
  -2  -1  10     1399.90     1477.92     66.54 o 
  -1  -1  10     2525.56     2367.71     38.88 o 
   0  -1  10      829.95      793.06     15.73 o 
   1  -1  10     3432.04     3660.86     65.20 o 
   2  -1  10       11.62       10.12      3.64 o 
   3  -1  10     1649.53     1440.78     28.45 o 
   4  -1  10      111.48      440.98     35.88 o 
   5  -1  10        2.09       32.32      8.22 o 
   6  -1  10      586.99      555.02     22.84 o 
   7  -1  10      757.67      738.76     26.71 o 
   8  -1  10        0.89       -1.66     12.17 o 
   9  -1  10     1015.04      917.37     69.78 o 
  10  -1  10       69.89      104.63     33.27 o 
  11  -1  10       75.53      111.83     36.27 o 
 -10   0  10      221.35      237.56     25.61 o 
  -9   0  10       22.13       63.46     18.02 o 
  -8   0  10      550.46      550.44     26.87 o 
  -7   0  10       73.02       71.76     10.35 o 
  -6   0  10     1917.09     1842.80     45.05 o 
  -5   0  10       84.58       86.46      8.14 o 
  -4   0  10      315.88      361.79     20.63 o 
  -3   0  10      249.40      279.60     12.09 o 
  -2   0  10      127.20      125.50      7.43 o 
  -1   0  10      241.78      270.75      8.38 o 
   0   0  10      100.33      146.60      5.69 o 
   1   0  10        1.41        9.64      3.32 o 
   2   0  10     3653.01     3520.74     64.01 o 
   3   0  10      949.18     1217.52     52.79 o 
   4   0  10     1739.33     1530.48     37.70 o 
   5   0  10        2.36        6.80      7.03 o 
   6   0  10     1555.38     1516.80     45.28 o 
   7   0  10      151.46      128.19     14.23 o 
   8   0  10       93.66      112.70     14.38 o 
   9   0  10       22.55      150.87     32.01 o 
  10   0  10       12.88       36.43     27.66 o 
  11   0  10        5.17       36.75     28.92 o 
 -10   1  10        3.66       34.77     18.89 o 
  -9   1  10       81.04      127.79     19.44 o 
  -8   1  10       87.02       43.70     13.59 o 
  -7   1  10        0.12       58.48     12.88 o 
  -6   1  10       29.65       29.48      8.61 o 
  -5   1  10      224.45      231.71     13.67 o 
  -4   1  10       14.64      893.98     45.05 o 
  -3   1  10     2156.65     2009.79     44.18 o 
  -2   1  10      213.55      205.63      8.46 o 
  -1   1  10     4886.57     4901.77     87.33 o 
   0   1  10       35.38       28.37      4.43 o 
   1   1  10     1290.94     1189.94     23.55 o 
   2   1  10      562.99      506.10     12.96 o 
   3   1  10      577.89      550.36     15.49 o 
   4   1  10        1.69        9.33      5.77 o 
   5   1  10       88.70      108.27      9.56 o 
   6   1  10        0.11       17.07      8.46 o 
   7   1  10     1029.14      977.11     35.17 o 
   8   1  10      679.46      645.75     55.16 o 
   9   1  10      717.56      683.76     59.27 o 
  10   1  10       32.74       30.82     28.06 o 
  11   1  10      366.86      439.24     53.90 o 
 -10   2  10       16.83       20.23     18.33 o 
  -9   2  10       13.74        1.90     15.33 o 
  -8   2  10     1058.52     1123.32     39.36 o 
  -7   2  10       53.23       41.89      9.72 o 
  -6   2  10     1616.60     1508.58     38.57 o 
  -5   2  10       98.80      111.11      9.72 o 
  -4   2  10      449.73      468.80     14.62 o 
  -3   2  10       33.84       39.51      6.24 o 
  -2   2  10      613.73      564.11     15.17 o 
  -1   2  10       15.62        0.40      4.66 o 
   0   2  10      556.94      651.59     15.96 o 
   1   2  10     1932.16     2198.11    107.80 o 
   2   2  10     2152.67     2127.70     41.96 o 
   3   2  10        0.18       -0.47      4.66 o 
   4   2  10     5454.36     5051.85    104.63 o 
   5   2  10        5.71        4.90      6.56 o 
   6   2  10      716.38      662.97     21.65 o 
   7   2  10       28.37       24.02      9.25 o 
   8   2  10       31.98       21.81     12.57 o 
   9   2  10        9.90        3.79     17.07 o 
  10   2  10      323.65      258.27     42.28 o 
  11   2  10       13.59       23.87     31.85 o 
 -10   3  10       74.03       73.81     33.19 o 
  -9   3  10        3.83       21.34     16.28 o 
  -8   3  10        1.39       -4.19      7.43 o 
  -7   3  10        7.28       55.95     11.54 o 
  -6   3  10      168.53      255.90     58.80 o 
  -5   3  10     1066.76     1038.13     26.95 o 
  -4   3  10      240.45      254.87     10.43 o 
  -3   3  10     1954.48     2006.94     39.20 o 
  -2   3  10        0.74        2.29      5.14 o 
  -1   3  10     1457.25     1377.40     31.45 o 
   0   3  10      637.79      586.95     16.20 o 
   1   3  10      601.91      605.92     18.02 o 
   2   3  10       44.34       51.53      7.43 o 
   3   3  10      412.50      453.07     45.99 o 
   4   3  10       70.37       69.62      7.67 o 
   5   3  10      387.51      386.85     15.33 o 
   6   3  10      437.10      513.53     33.82 o 
   7   3  10     1019.41     1026.43     35.64 o 
   8   3  10        6.72        4.74     10.51 o 
   9   3  10      507.04      514.95     39.44 o 
  10   3  10      125.58       90.80     32.40 o 
  11   3  10      267.55      352.79     50.89 o 
  -9   4  10        0.90      -19.99     21.10 o 
  -8   4  10      248.29      261.98     44.18 o 
  -7   4  10       78.43       82.43     17.62 o 
  -6   4  10      513.78      560.39     26.00 o 
  -5   4  10       97.37      203.03     29.00 o 
  -4   4  10      726.97      854.30     26.47 o 
  -3   4  10      107.90       83.53      7.59 o 
  -2   4  10       87.57       97.36      7.43 o 
  -1   4  10      131.37      869.00     67.65 o 
   0   4  10     4414.57     4040.67     90.25 o 
   1   4  10      106.93      100.45      8.77 o 
   2   4  10     1418.21     1472.86     36.12 o 
   3   4  10      168.98      169.75      9.40 o 
   4   4  10     1274.95     1177.61     33.90 o 
   5   4  10      339.58      399.18     51.45 o 
   6   4  10     1834.58     1681.11     51.84 o 
   7   4  10        0.56        5.45      9.40 o 
   8   4  10      595.36      512.82     50.82 o 
   9   4  10       77.32       94.99     23.39 o 
  10   4  10      202.59      218.83     41.10 o 
  11   4  10      171.74      170.54     41.73 o 
  -9   5  10       62.82      101.55     27.34 o 
  -8   5  10        4.35        0.55     23.55 o 
  -7   5  10      535.38      582.29     33.59 o 
  -6   5  10       59.91       42.28     22.05 o 
  -5   5  10     1222.11     1200.92     58.72 o 
  -4   5  10      357.05      304.89     38.09 o 
  -3   5  10     1442.39     1359.85     56.74 o 
  -2   5  10      582.33      604.97     25.05 o 
  -1   5  10      492.28      515.35     22.37 o 
   0   5  10       20.94       23.63     11.30 o 
   1   5  10      324.62      915.55     33.59 o 
   2   5  10      495.65      494.96     20.39 o 
   3   5  10      391.20      413.80     16.83 o 
   4   5  10        2.93      654.28     43.54 o 
   5   5  10     1596.74     1525.18     48.05 o 
   6   5  10       24.48       34.61     14.94 o 
   7   5  10      639.51      616.11     25.29 o 
   8   5  10        5.07       15.25     18.73 o 
   9   5  10      563.63      685.18     47.81 o 
  10   5  10       19.33       47.81     30.90 o 
  11   5  10       20.76       77.37     36.20 o 
  -9   6  10       96.54       23.95     21.97 o 
  -8   6  10      165.61      146.28     21.97 o 
  -7   6  10       90.34      117.12     20.39 o 
  -6   6  10      290.31      355.08     34.69 o 
  -5   6  10      161.10      108.03     35.96 o 
  -4   6  10       82.06       75.31     45.05 o 
  -3   6  10       31.53       37.22     13.28 o 
  -2   6  10      434.29      465.09     20.47 o 
  -1   6  10        4.15       -3.87      8.14 o 
   0   6  10      738.21      719.64     28.29 o 
   1   6  10      707.35      650.80     26.40 o 
   2   6  10     1492.02     1445.68     46.71 o 
   3   6  10       43.74      184.77     19.28 o 
   4   6  10      885.13      825.46     26.63 o 
   5   6  10       16.90       18.81     10.43 o 
   6   6  10       88.00      640.53     37.46 o 
   7   6  10        5.34       -5.37     11.62 o 
   8   6  10        1.83        6.40     18.33 o 
   9   6  10       65.23       44.73     21.57 o 
  10   6  10      128.90      158.61     38.01 o 
  -8   7  10        5.02        1.90     23.47 o 
  -7   7  10       88.42       46.39     24.26 o 
  -6   7  10       16.67       20.55     21.18 o 
  -5   7  10      691.83      674.91     44.49 o 
  -4   7  10      305.32      278.18     39.28 o 
  -3   7  10     1793.90     1801.07     56.35 o 
  -2   7  10      450.90      422.88     22.21 o 
  -1   7  10      786.13      812.42     27.42 o 
   0   7  10       20.82       43.47     11.38 o 
   1   7  10      572.33      569.96     25.45 o 
   2   7  10      267.19      322.60     31.06 o 
   3   7  10      134.27      170.23     14.86 o 
   4   7  10       95.45      101.24     14.54 o 
   5   7  10      438.06      439.16     63.14 o 
   6   7  10        3.44       18.49     15.41 o 
   7   7  10     1749.47     1725.68    122.57 o 
   8   7  10       22.11      300.71     48.76 o 
   9   7  10      180.67      175.05     28.85 o 
  10   7  10        0.28       25.84     30.90 o 
  -8   8  10      206.03      245.54     67.65 o 
  -7   8  10       10.57        8.93     23.00 o 
  -6   8  10       36.24       13.04     21.97 o 
  -5   8  10        3.09       25.84     32.56 o 
  -4   8  10       77.98       76.97     22.13 o 
  -3   8  10      482.31      497.96     25.92 o 
  -2   8  10      469.67      437.82     23.47 o 
  -1   8  10      562.89      461.29     22.60 o 
   0   8  10      804.48      775.43     35.80 o 
   1   8  10        2.99        4.74     13.12 o 
   2   8  10      773.85      735.92     44.10 o 
   3   8  10      427.27      384.32     24.42 o 
   4   8  10       17.18       57.61     21.65 o 
   5   8  10        2.22        4.43     16.12 o 
   6   8  10       12.63        4.90     31.85 o 
   7   8  10       14.02       55.32     37.70 o 
   8   8  10       14.68       -9.56     34.54 o 
   9   8  10        1.17       23.16     38.33 o 
  -7   9  10      219.13      234.87     33.27 o 
  -6   9  10       30.79       41.02     23.63 o 
  -5   9  10      293.60      359.58     35.33 o 
  -4   9  10       47.20       43.62     21.81 o 
  -3   9  10      282.74      260.87     32.80 o 
  -2   9  10       45.77       13.75     12.57 o 
  -1   9  10      153.85      145.49     19.05 o 
   0   9  10        3.40       10.19     14.15 o 
   1   9  10        6.27        6.88     14.54 o 
   2   9  10      230.57      231.00     21.02 o 
   3   9  10      544.71      572.33     32.64 o 
   4   9  10      133.39      142.81     17.86 o 
   5   9  10      376.08      497.80     62.20 o 
   6   9  10        7.13        7.90     33.19 o 
   7   9  10      205.69      229.66     50.18 o 
   8   9  10        0.91      -19.13     37.62 o 
   9   9  10      245.66      275.81     54.53 o 
  -6  10  10        0.07       11.70     24.10 o 
  -5  10  10        2.96        8.46     22.21 o 
  -4  10  10      139.09      182.64     35.64 o 
  -3  10  10      101.35       82.98     16.04 o 
  -2  10  10      552.67      549.96     28.06 o 
  -1  10  10      313.06      304.58     33.35 o 
   0  10  10      925.05      945.50    125.89 o 
   1  10  10      176.25      128.34     26.00 o 
   2  10  10       39.12       36.04     22.52 o 
   3  10  10      201.15      192.04     28.69 o 
   4  10  10       25.95       18.65     21.73 o 
   5  10  10       96.57      115.46     42.36 o 
   6  10  10       34.11       31.61     38.65 o 
   7  10  10        8.13       32.32     40.38 o 
   8  10  10      263.83      242.78     55.72 o 
  -5  11  10       62.19       69.15     26.24 o 
  -4  11  10       20.26        2.29     25.84 o 
  -3  11  10       36.35       32.80     22.29 o 
  -2  11  10      238.29      202.00     23.55 o 
  -1  11  10        1.27      -23.79     20.94 o 
   0  11  10      134.36       89.54     26.24 o 
   1  11  10       62.69       66.07     25.45 o 
   2  11  10       10.60       -6.95     22.68 o 
   3  11  10      145.96      177.42     30.19 o 
   4  11  10      183.41      175.52     60.38 o 
   5  11  10       70.36       80.14     43.78 o 
   6  11  10        0.91       46.55     41.73 o 
   7  11  10       30.24       56.51     43.94 o 
  -4  12  10       66.68       79.74     26.63 o 
  -3  12  10        1.50       -0.79     19.13 o 
  -2  12  10      192.14      233.14     34.06 o 
  -1  12  10      158.04      110.56     28.45 o 
   0  12  10      268.13      314.06     38.09 o 
   1  12  10        9.46       50.58     27.03 o 
   2  12  10      265.54      242.62     47.10 o 
   3  12  10        7.83       11.22     25.37 o 
   4  12  10       32.71       32.72     27.50 o 
   5  12  10      175.84      167.78     50.58 o 
  -1  13  10       20.24       20.15     25.84 o 
   0  13  10      192.86      143.36     35.01 o 
   1  13  10      195.60      142.17     52.48 o 
   2  13  10      102.76      101.47     33.19 o 
   3  13  10       74.61       97.52     31.22 o 
  -3 -10  11        5.32       -9.40     16.60 o 
  -2 -10  11        0.29        6.16     16.36 o 
  -1 -10  11       43.52       46.79     18.02 o 
   0 -10  11        3.35       15.25     16.28 o 
   1 -10  11      215.53      190.46     22.13 o 
   2 -10  11       85.04       48.37     24.02 o 
   3 -10  11       38.03       31.53     20.55 o 
   4 -10  11       33.79       27.50     21.42 o 
  -5  -9  11       97.73       66.15     21.02 o 
  -4  -9  11      156.57      196.39     24.34 o 
  -3  -9  11       89.55      104.56     19.05 o 
  -2  -9  11      293.67      241.99     22.84 o 
  -1  -9  11      183.35      171.81     20.15 o 
   0  -9  11       41.98       24.97     15.49 o 
   1  -9  11      228.06      180.98     17.94 o 
   2  -9  11       56.32       69.94     14.46 o 
   3  -9  11        7.00       13.67     13.99 o 
   4  -9  11       25.52       30.35     44.49 o 
   5  -9  11       15.55       28.53     20.86 o 
   6  -9  11      106.92      134.43     32.96 o 
  -6  -8  11      100.80      118.46     17.78 o 
  -5  -8  11      100.82      109.46     19.52 o 
  -4  -8  11       15.44       22.68     15.81 o 
  -3  -8  11        0.07      -14.46     14.07 o 
  -2  -8  11       19.76        7.59     12.41 o 
  -1  -8  11       48.01       42.36     12.88 o 
   0  -8  11      163.41      138.38     20.71 o 
   1  -8  11      342.64      410.87     22.52 o 
   2  -8  11        1.21        3.32     12.41 o 
   3  -8  11      672.55      663.61     24.02 o 
   4  -8  11      392.64      437.98     35.25 o 
   5  -8  11       59.56       61.88     19.60 o 
   6  -8  11      238.22      186.27     26.87 o 
   7  -8  11        5.45       -1.74     30.19 o 
  -7  -7  11       26.08       25.92     15.41 o 
  -6  -7  11      173.34      159.24     23.71 o 
  -5  -7  11       81.12       58.01     14.62 o 
  -4  -7  11      502.39      725.49     30.03 o 
  -3  -7  11       50.53       43.23     13.12 o 
  -2  -7  11      556.06      520.33     28.45 o 
  -1  -7  11       12.59       16.91      9.72 o 
   0  -7  11       20.46       16.83      8.85 o 
   1  -7  11      146.92      138.70     10.91 o 
   2  -7  11      133.89      115.46     10.67 o 
   3  -7  11        1.23      -11.14      8.69 o 
   4  -7  11       50.95       27.74     16.44 o 
   5  -7  11      321.43      219.07     31.53 o 
   6  -7  11      218.05      250.05     27.58 o 
   7  -7  11       44.94      -24.26     26.87 o 
   8  -7  11      182.49      166.36     39.12 o 
  -8  -6  11        0.93        3.24     15.17 o 
  -7  -6  11      181.10      188.41     19.76 o 
  -6  -6  11        3.46        7.19     13.28 o 
  -5  -6  11      118.96      128.50     13.67 o 
  -4  -6  11      146.78      144.78     14.70 o 
  -3  -6  11       11.69        9.64      6.95 o 
  -2  -6  11      181.26      771.56    118.94 o 
  -1  -6  11      473.70      429.13     16.36 o 
   0  -6  11       74.55       83.69      9.09 o 
   1  -6  11      607.69      849.64     23.63 o 
   2  -6  11      517.77      480.02     17.07 o 
   3  -6  11      508.10      563.40     20.31 o 
   4  -6  11      142.12      128.82     47.02 o 
   5  -6  11      297.41      305.53     24.34 o 
   6  -6  11      176.24      234.24     37.78 o 
   7  -6  11      127.94      117.99     32.01 o 
   8  -6  11      238.04      277.31     44.41 o 
   9  -6  11       44.33       39.67     33.98 o 
  -8  -5  11       72.72       89.86     17.07 o 
  -7  -5  11       22.31       39.67     14.54 o 
  -6  -5  11      379.08      397.91     19.52 o 
  -5  -5  11       47.22       18.81      8.30 o 
  -4  -5  11     1029.12      993.24     30.82 o 
  -3  -5  11       48.35       35.41      8.14 o 
  -2  -5  11      612.49      550.20     17.86 o 
  -1  -5  11       27.90       54.61      8.06 o 
   0  -5  11      373.12      408.42     15.02 o 
   1  -5  11       13.08       10.19      6.88 o 
   2  -5  11      236.41      256.69     13.36 o 
   3  -5  11      284.43      641.24     25.53 o 
   4  -5  11     1049.57      966.52     63.54 o 
   5  -5  11      385.39      381.55     25.37 o 
   6  -5  11      477.64      394.91     44.97 o 
   7  -5  11       64.57       30.74     26.71 o 
   8  -5  11      195.78      220.97     39.20 o 
   9  -5  11       37.96       52.16     30.66 o 
  -8  -4  11       40.69       19.68     17.47 o 
  -7  -4  11      189.35      196.86     15.57 o 
  -6  -4  11       24.03       31.69     10.51 o 
  -5  -4  11       37.54       26.16      8.69 o 
  -4  -4  11       33.27       44.49      8.69 o 
  -3  -4  11      274.83      256.45     12.57 o 
  -2  -4  11      404.17      402.02     14.94 o 
  -1  -4  11     1453.49     1401.03     33.19 o 
   0  -4  11        0.66       -9.01      5.85 o 
   1  -4  11      795.23      751.33     20.47 o 
   2  -4  11      255.67      259.53     11.62 o 
   3  -4  11      677.97      631.28     18.18 o 
   4  -4  11      192.45      226.42     20.39 o 
   6  -4  11      240.06      141.70     26.71 o 
   7  -4  11       29.54        4.03      7.03 o 
   8  -4  11       93.80        1.58      7.74 o 
   9  -4  11      256.39      184.77     34.93 o 
  10  -4  11        2.82      -17.54     28.77 o 
  -9  -3  11       18.12       22.60     17.62 o 
  -8  -3  11        9.44        9.25     14.70 o 
  -7  -3  11       29.60       30.58     12.25 o 
  -6  -3  11      754.27      748.64     27.98 o 
  -5  -3  11        2.32        2.53      7.19 o 
  -4  -3  11     1339.34     1304.06     29.87 o 
  -3  -3  11      284.72      246.89     16.68 o 
  -2  -3  11     1281.67     1285.01     30.66 o 
  -1  -3  11        1.17       -3.24      5.69 o 
   0  -3  11        6.01       63.14      6.80 o 
   1  -3  11       45.50       74.21      9.80 o 
   2  -3  11      319.64      348.60     12.72 o 
   3  -3  11      300.51      364.48     12.80 o 
   4  -3  11      934.82     1051.40     41.65 o 
   5  -3  11       15.55       -4.50     18.10 o 
   6  -3  11     1960.26     1802.65    108.35 o 
   7  -3  11      249.94      328.05     41.02 o 
   8  -3  11      227.46      241.51     39.28 o 
   9  -3  11      357.87      294.94     44.65 o 
  10  -3  11      102.07       84.09     34.54 o 
  -9  -2  11      452.32      409.84     30.35 o 
  -8  -2  11       75.79       70.97     15.88 o 
  -7  -2  11      162.28      176.63     15.33 o 
  -6  -2  11       84.78       76.18      9.48 o 
  -5  -2  11        0.76       -9.72      7.74 o 
  -4  -2  11       59.83       67.81      8.38 o 
  -3  -2  11      957.23      924.17     22.29 o 
  -2  -2  11      130.81      116.88      7.74 o 
  -1  -2  11     2231.81     2058.47     45.28 o 
   0  -2  11      323.65      374.36     30.51 o 
   1  -2  11     3638.41     3500.20     68.44 o 
   2  -2  11        2.67       28.77      4.82 o 
   3  -2  11      175.80      294.38     29.56 o 
   4  -2  11      964.81      789.18     23.08 o 
   5  -2  11       51.68       72.23     11.06 o 
   6  -2  11       22.93      122.42     28.92 o 
   7  -2  11      172.31      172.28     19.13 o 
   8  -2  11       12.35        2.92     13.91 o 
   9  -2  11      523.50      531.47     56.19 o 
  10  -2  11        3.05       11.06     27.82 o 
  -9  -1  11        4.71       27.27     17.70 o 
  -8  -1  11      636.50      551.86     28.13 o 
  -7  -1  11       23.43       10.91     10.99 o 
  -6  -1  11      549.31      597.62     19.20 o 
  -5  -1  11       23.61       25.92      7.59 o 
  -4  -1  11     1439.03     1357.17     34.06 o 
  -3  -1  11       22.17       32.64      7.03 o 
  -2  -1  11     1134.34     1057.49     25.37 o 
  -1  -1  11      387.06      426.76     19.99 o 
   0  -1  11       76.38       66.54      5.53 o 
   1  -1  11       13.50       12.72      4.27 o 
   2  -1  11      871.79      807.91     16.28 o 
   3  -1  11       19.97       23.55      5.53 o 
   4  -1  11     2238.21     2153.78     51.68 o 
   5  -1  11      171.15      164.54     12.57 o 
   6  -1  11      811.68      835.81     28.53 o 
   7  -1  11      187.89      195.44     15.25 o 
   8  -1  11      542.75      703.99     34.30 o 
   9  -1  11       92.26       51.76     27.03 o 
  10  -1  11        0.61        7.11     25.68 o 
  11  -1  11       78.69      103.29     34.38 o 
  -9   0  11      128.95      179.95     22.52 o 
  -8   0  11        4.90       13.51     13.36 o 
  -7   0  11      337.75      331.37     26.08 o 
  -6   0  11      164.72      137.91     11.54 o 
  -5   0  11      258.90      285.37     13.04 o 
  -4   0  11      122.98      114.51      9.56 o 
  -3   0  11      999.87      895.71     21.73 o 
  -2   0  11       46.08       66.86      6.64 o 
  -1   0  11     4275.99     3973.66     76.26 o 
   0   0  11     1060.31      969.05     19.20 o 
   1   0  11     1995.60     1947.51     37.14 o 
   2   0  11       62.88       62.04      5.37 o 
   3   0  11      671.13      649.86     18.02 o 
   4   0  11       27.35       24.66      6.80 o 
   5   0  11       98.50       96.73     10.67 o 
   6   0  11      247.86      202.24     14.23 o 
   7   0  11     1500.68     1395.34     42.12 o 
   8   0  11       43.38       53.66     13.75 o 
   9   0  11      534.60      600.70     44.02 o 
  10   0  11       68.85      107.16     33.19 o 
  11   0  11      307.48      266.09     45.44 o 
  -9   1  11        2.50       13.12     16.20 o 
  -8   1  11      513.06      554.07     31.69 o 
  -7   1  11       72.88      125.89     12.09 o 
  -6   1  11     1476.16     1378.03     36.20 o 
  -5   1  11      192.40      174.73     11.70 o 
  -4   1  11     1065.72     1039.55     24.89 o 
  -3   1  11        1.90        2.77      6.32 o 
  -2   1  11       27.50       34.69      5.93 o 
  -1   1  11       11.17       14.86      4.98 o 
   0   1  11      124.04      131.27      6.72 o 
   1   1  11      471.67      456.63     15.57 o 
   2   1  11     3631.91     3318.90     64.17 o 
   3   1  11       40.98       71.05      7.03 o 
   4   1  11     1385.02     1269.76     32.80 o 
   5   1  11      511.29      465.24     17.62 o 
   6   1  11      838.88      876.59     39.28 o 
   7   1  11       45.65       46.55     11.93 o 
   8   1  11       93.84      123.44     15.17 o 
   9   1  11       68.37       57.77     20.94 o 
  10   1  11       55.87       47.73     30.51 o 
  11   1  11       14.29       26.63     32.32 o 
  -9   2  11       69.15      139.33     21.10 o 
  -8   2  11      107.59      108.43     15.57 o 
  -7   2  11      132.61      132.06     12.49 o 
  -6   2  11        0.05       30.98      8.85 o 
  -5   2  11       26.37       55.48      8.85 o 
  -4   2  11      118.67       99.50      8.77 o 
  -3   2  11     2154.06     2092.29     43.47 o 
  -2   2  11       64.28       93.97      7.35 o 
  -1   2  11     3468.39     3375.96     65.91 o 
   0   2  11        0.25        9.48      4.90 o 
   1   2  11     1748.83     1613.06     36.12 o 
   2   2  11      513.50      466.59     15.81 o 
   3   2  11      163.25      158.77      9.40 o 
   4   2  11       86.28      108.90      8.14 o 
   5   2  11      475.37      432.92     16.99 o 
   6   2  11        5.34       20.07      7.98 o 
   7   2  11      642.18      595.09     28.92 o 
   8   2  11        1.45       10.67     14.78 o 
   9   2  11     1249.48     1222.50     64.17 o 
  10   2  11       65.25       34.61     30.51 o 
  11   2  11      247.70      224.60     44.10 o 
  -9   3  11       32.01       10.04     23.31 o 
  -8   3  11      631.45      600.78     29.40 o 
  -7   3  11       61.33      177.74     44.97 o 
  -6   3  11     1282.54     1199.98     32.80 o 
  -5   3  11      191.98      176.71     12.09 o 
  -4   3  11      305.57      465.09     36.43 o 
  -3   3  11      414.42      442.80     14.62 o 
  -2   3  11      171.77      182.08      8.77 o 
   0   3  11     1776.34     1625.55     44.18 o 
   1   3  11      791.37      700.36     24.82 o 
   2   3  11     2777.81     2624.24     78.08 o 
   3   3  11      204.92      204.37     15.73 o 
   4   3  11     2976.74     2752.11     63.93 o 
   5   3  11        0.54        9.33      6.95 o 
   6   3  11      448.68      448.96     18.02 o 
   7   3  11      193.28      137.19     14.15 o 
   8   3  11       33.56       35.09     19.28 o 
   9   3  11        5.92       15.57     19.84 o 
  10   3  11       99.37      121.86     34.61 o 
  11   3  11        7.96      -14.46     28.92 o 
  -9   4  11        1.00       -9.40      8.30 o 
  -8   4  11      298.23      311.30     47.34 o 
  -7   4  11       27.17       14.62     15.49 o 
  -6   4  11       12.17       13.20     14.70 o 
  -5   4  11     1499.91     1364.28     51.84 o 
  -4   4  11      224.52      259.14     18.73 o 
  -3   4  11     1388.06     1377.48     39.36 o 
  -2   4  11       91.89      140.67     12.72 o 
  -1   4  11     1140.50     1075.74     28.69 o 
   0   4  11      211.55      278.34     14.07 o 
   1   4  11     1835.57     1975.80     52.08 o 
   2   4  11        5.66       38.65      7.82 o 
   3   4  11      107.90      121.63     10.12 o 
   4   4  11        6.44       11.62      8.46 o 
   5   4  11      469.37      461.45     22.21 o 
   6   4  11       14.86       13.67      9.25 o 
   7   4  11      909.98      881.96     35.41 o 
   8   4  11       29.85       36.59     19.05 o 
   9   4  11      399.41      390.80     47.50 o 
  10   4  11       13.28      -26.16     27.90 o 
  11   4  11      139.74       78.55     36.35 o 
  -9   5  11       96.29      105.35     28.13 o 
  -8   5  11      188.46      182.95     23.47 o 
  -7   5  11      110.05       93.33     19.60 o 
  -6   5  11      325.68      266.80     30.43 o 
  -5   5  11       72.09       64.25     16.28 o 
  -4   5  11      641.75      675.70     53.98 o 
  -3   5  11      569.60      852.80     36.99 o 
  -2   5  11      238.42      262.69     15.81 o 
  -1   5  11        2.76       -1.98      8.61 o 
   0   5  11     1012.26      986.12     43.23 o 
   1   5  11      103.03      126.45      9.96 o 
   2   5  11     2446.36     2214.16     61.41 o 
   3   5  11      860.42      913.73     28.37 o 
   4   5  11     2198.62     2104.86     71.13 o 
   5   5  11        9.05       -2.92      9.88 o 
   6   5  11      289.92      311.69     27.90 o 
   7   5  11       46.31       60.06     14.07 o 
   8   5  11       14.86       13.91     18.26 o 
   9   5  11       43.22       47.89     22.13 o 
  10   5  11      355.28      388.82     50.66 o 
  -8   6  11       19.35       28.37     23.95 o 
  -7   6  11      297.22      285.29     26.71 o 
  -6   6  11        4.57       -8.30     19.76 o 
  -5   6  11      767.41      698.77     43.39 o 
  -4   6  11      256.19      231.00     33.35 o 
  -3   6  11     1263.58     1253.32     48.60 o 
  -2   6  11      416.44      417.43     20.39 o 
  -1   6  11     1623.19     1908.87     52.48 o 
   0   6  11       21.73       22.29     10.75 o 
   1   6  11        2.64       -0.63     10.12 o 
   2   6  11       15.76       35.48     10.83 o 
   3   6  11       96.02      138.85     13.43 o 
   4   6  11       23.66       12.33     14.46 o 
   5   6  11     1176.25     1122.92     75.47 o 
   6   6  11        7.05       22.92     12.09 o 
   7   6  11      715.78      698.93     56.19 o 
   8   6  11       20.35       24.66     19.52 o 
   9   6  11      188.76      203.82     29.24 o 
  10   6  11        1.84       29.56     30.51 o 
  -8   7  11      145.40      133.88     29.56 o 
  -7   7  11      405.02      463.35     54.61 o 
  -6   7  11      114.13       95.47     46.55 o 
  -5   7  11      274.79      287.51     31.93 o 
  -4   7  11      118.91      129.92     23.71 o 
  -3   7  11       53.54       62.75     13.99 o 
  -2   7  11      176.36      206.34     17.07 o 
  -1   7  11      438.10      372.38     25.05 o 
   0   7  11      581.74      558.89     30.03 o 
   1   7  11       42.74      314.14     62.51 o 
   2   7  11     2105.65     1974.14     72.47 o 
   3   7  11      414.80      409.84     30.19 o 
   4   7  11      610.37      708.18     41.25 o 
   5   7  11      316.89      307.58     27.19 o 
   6   7  11      109.55       91.44     36.75 o 
   7   7  11        9.23       16.20     32.16 o 
   8   7  11       36.08       -6.88     33.82 o 
   9   7  11        2.84       69.55     41.65 o 
  -7   8  11       38.41       50.10     24.74 o 
  -6   8  11       42.99       32.32     22.84 o 
  -5   8  11      377.40      361.79     60.14 o 
  -4   8  11       84.09       76.58     22.60 o 
  -3   8  11     1043.50     1018.13     37.85 o 
  -2   8  11      396.21      310.27     22.37 o 
  -1   8  11      272.08      301.89     23.63 o 
   0   8  11      137.33      156.40     19.68 o 
   1   8  11       63.47       62.91     15.33 o 
   2   8  11       13.45        9.25     13.91 o 
   3   8  11      387.84      483.66     27.82 o 
   4   8  11      150.18      156.40     22.13 o 
   5   8  11     1117.04      938.94     83.30 o 
   6   8  11       40.35        2.85     34.22 o 
   7   8  11      638.54      542.22     66.23 o 
   8   8  11        0.05      -16.44     35.72 o 
   9   8  11       91.57      145.49     45.92 o 
  -7   9  11       41.90       62.51     26.47 o 
  -6   9  11        0.66       21.89     23.39 o 
  -5   9  11      117.18      104.87     25.92 o 
  -4   9  11      103.01      103.84     24.58 o 
  -3   9  11      123.58       78.08     18.18 o 
  -2   9  11      497.13      501.28     26.63 o 
  -1   9  11      165.03      181.37     22.68 o 
   0   9  11      705.27      714.74     35.80 o 
   1   9  11        4.88       10.19     14.62 o 
   2   9  11      480.14      589.64     52.32 o 
   3   9  11       72.93       68.76     22.60 o 
   4   9  11      365.05      417.75     91.04 o 
   5   9  11       58.33       62.75     37.54 o 
   6   9  11        3.78       34.38     38.33 o 
   7   9  11       99.67      114.83     44.73 o 
   8   9  11      116.22      161.06     48.52 o 
  -6  10  11      158.32      152.68     30.35 o 
  -5  10  11      116.19      108.11     27.03 o 
  -4  10  11       99.02      133.64     26.40 o 
  -3  10  11      120.10      158.61     21.97 o 
  -2  10  11        6.52        2.92     20.47 o 
  -1  10  11       69.48       66.23     23.55 o 
   0  10  11      433.22      338.72     35.01 o 
   1  10  11       47.63       35.41     21.81 o 
   2  10  11       51.61       58.32     22.92 o 
   3  10  11      209.38      182.72     54.77 o 
   4  10  11      299.18      313.98     34.61 o 
   5  10  11      428.19      394.91     59.27 o 
   6  10  11      289.20      261.98     53.90 o 
   7  10  11      457.47      465.64     67.81 o 
  -5  11  11       80.97       73.89     33.59 o 
  -4  11  11       62.70       64.41     24.97 o 
  -3  11  11       30.73       28.29     18.57 o 
  -2  11  11      238.75      239.14     32.64 o 
  -1  11  11       19.09        4.19     22.13 o 
   0  11  11      462.35      509.90     43.31 o 
   1  11  11       94.90       72.07     24.89 o 
   2  11  11      260.17      241.67     33.43 o 
   3  11  11        9.72       -0.55     23.31 o 
   4  11  11        3.67      -12.01     36.59 o 
   5  11  11       23.04       28.21     40.62 o 
   6  11  11       48.56       40.86     42.91 o 
  -3  12  11        1.58       10.51     33.59 o 
  -2  12  11      139.97       95.94     28.13 o 
  -1  12  11       22.61       -4.50     23.39 o 
   0  12  11        0.75      -10.35     22.52 o 
   1  12  11       29.29       24.66     26.71 o 
   2  12  11      119.04      122.02     30.27 o 
   3  12  11       55.03       18.73     26.63 o 
   4  12  11       10.19        0.00     40.62 o 
   5  12  11      173.29      123.68     49.39 o 
   0  13  11       52.36       60.77     28.45 o 
   1  13  11       97.80       81.87     31.61 o 
   2  13  11      102.64      130.79     33.03 o 
  -2 -10  12       68.95       75.24     19.92 o 
  -1 -10  12        5.75       20.94     17.62 o 
   0 -10  12       11.62       15.88     21.42 o 
   1 -10  12       14.41        4.03     20.86 o 
   2 -10  12       12.01        8.46     17.15 o 
   3 -10  12        6.48       -0.24     20.94 o 
  -4  -9  12       50.28       50.74     18.49 o 
  -3  -9  12      207.34      208.32     21.81 o 
  -2  -9  12       14.42        9.96     16.83 o 
  -1  -9  12       83.65       42.91     16.75 o 
   0  -9  12        0.96        1.50     14.62 o 
   1  -9  12      127.70      132.53     20.71 o 
   2  -9  12        2.62       -4.11     15.88 o 
   3  -9  12      242.84      273.91     29.32 o 
   4  -9  12       95.44       81.00     22.84 o 
   5  -9  12      185.86      197.49     28.06 o 
  -5  -8  12      322.29      237.88     21.26 o 
  -4  -8  12      532.01      607.81     37.22 o 
  -3  -8  12       31.55       42.28     15.73 o 
  -2  -8  12       97.65      101.63     16.91 o 
  -1  -8  12       78.08       58.24     15.65 o 
   0  -8  12      200.17      225.31     17.54 o 
   1  -8  12        2.34        4.27     11.93 o 
   2  -8  12       48.29       41.73     12.72 o 
   3  -8  12       15.55        3.32     11.46 o 
   4  -8  12      109.31      102.18     20.23 o 
   5  -8  12       22.61       24.82     18.81 o 
   6  -8  12      139.15      145.49     37.06 o 
  -6  -7  12       29.80       28.45     15.65 o 
  -5  -7  12      470.89      383.21     50.82 o 
  -4  -7  12       32.87       35.25     15.33 o 
  -3  -7  12       24.87       30.43     14.23 o 
  -2  -7  12        3.64       54.21     18.02 o 
  -1  -7  12       11.69        4.03     11.46 o 
   0  -7  12        1.40        3.87     10.75 o 
   1  -7  12      159.27      171.33     13.28 o 
   2  -7  12       63.78       70.10     11.30 o 
   3  -7  12      468.65      448.33     21.97 o 
   4  -7  12        2.05        0.79     17.86 o 
   5  -7  12      145.92      171.65     22.21 o 
   6  -7  12        3.85       12.64     29.00 o 
   7  -7  12       28.83       70.57     32.96 o 
  -7  -6  12       12.71       16.99     19.28 o 
  -6  -6  12      192.26      294.78     21.57 o 
  -5  -6  12       11.40       16.83     12.41 o 
  -4  -6  12      917.73      826.33     30.43 o 
  -3  -6  12      553.49      562.92     24.50 o 
  -2  -6  12     2564.55     2328.75     63.93 o 
  -1  -6  12       36.73       11.22      5.61 o 
   0  -6  12        4.61       11.62      8.14 o 
   1  -6  12       33.53       43.70      8.85 o 
   2  -6  12       23.49       15.88      8.38 o 
   3  -6  12        1.06        4.82     11.62 o 
   4  -6  12      233.27      236.06     21.73 o 
   5  -6  12       63.74       70.10     24.26 o 
   6  -6  12      776.16      801.28     66.62 o 
   7  -6  12       82.19      102.34     33.19 o 
   8  -6  12      131.99      124.47     36.12 o 
  -7  -5  12      360.80      305.84     21.10 o 
  -6  -5  12       70.09       58.24     20.31 o 
  -5  -5  12       84.40       56.74     11.85 o 
  -4  -5  12      333.34      460.19     45.84 o 
  -3  -5  12        6.53       13.67      9.09 o 
  -2  -5  12        6.32        1.19      7.82 o 
  -1  -5  12      232.81      604.18     32.72 o 
   0  -5  12       46.59       58.80      8.54 o 
   1  -5  12     1127.08     1024.45     26.55 o 
   2  -5  12        2.17        0.40      6.88 o 
   3  -5  12      178.97      226.66     16.28 o 
   4  -5  12       54.45       27.34     24.26 o 
   5  -5  12       10.16       32.01     19.68 o 
   6  -5  12       12.08       39.59     26.71 o 
   7  -5  12        2.74       26.32     26.95 o 
   8  -5  12      105.45      151.26     37.62 o 
   9  -5  12       89.58      131.11     37.78 o 
  -8  -4  12       75.12       50.89     16.52 o 
  -7  -4  12       46.39       44.10     13.99 o 
  -6  -4  12      186.92      174.65     14.86 o 
  -5  -4  12       82.26       76.82     13.99 o 
  -4  -4  12     2382.57     2232.25     51.05 o 
  -3  -4  12      346.58      359.74     14.30 o 
  -2  -4  12      659.51      867.26     23.63 o 
  -1  -4  12      276.84      287.03     13.04 o 
   0  -4  12     1471.11     1396.84     32.88 o 
   1  -4  12        1.32      695.77     48.52 o 
   2  -4  12       26.99       28.92      7.19 o 
   3  -4  12        0.72       -7.74      7.98 o 
   4  -4  12     1084.37     1128.85     91.75 o 
   5  -4  12        1.60       35.01     22.68 o 
   6  -4  12      679.47      603.31     53.50 o 
   7  -4  12       78.16       41.17     27.27 o 
   8  -4  12      501.88      580.39     58.88 o 
   9  -4  12      122.64       94.68     31.37 o 
  -8  -3  12       48.00       31.93     15.33 o 
  -7  -3  12      312.69      271.46     24.18 o 
  -6  -3  12      346.24      352.55     34.06 o 
  -5  -3  12      100.06       77.76     11.46 o 
  -4  -3  12       44.43       56.03      8.30 o 
  -3  -3  12     1439.50     1283.43     29.48 o 
  -2  -3  12      850.39      721.46     19.20 o 
  -1  -3  12     4178.61     3829.83     80.45 o 
   0  -3  12      194.50      183.35     10.04 o 
   1  -3  12      443.46      451.33     18.33 o 
   2  -3  12       57.10       75.71      7.90 o 
   3  -3  12      519.79      682.10     26.63 o 
   4  -3  12       10.04       21.34     16.60 o 
   5  -3  12       95.79      156.95     29.87 o 
   7  -3  12      531.76      564.82     55.79 o 
   8  -3  12       45.46       30.27     27.82 o 
   9  -3  12      236.60      167.62     38.01 o 
  10  -3  12      140.58      144.78     38.96 o 
  -9  -2  12       19.53        9.72     17.86 o 
  -8  -2  12      119.51      130.00     21.42 o 
  -7  -2  12       55.22       58.40     13.36 o 
  -6  -2  12      369.88      381.79     20.31 o 
  -5  -2  12       21.97       35.25      9.48 o 
  -4  -2  12      699.68      702.96     27.74 o 
  -3  -2  12      284.23      277.55     11.78 o 
  -2  -2  12     2559.53     2316.34     47.18 o 
  -1  -2  12      548.46      539.45     19.28 o 
   0  -2  12      137.34      183.51      9.64 o 
   1  -2  12      129.12      132.61      8.54 o 
   2  -2  12      182.17      234.87     10.43 o 
   3  -2  12       37.23       62.51     10.51 o 
   4  -2  12      650.98      592.40     31.61 o 
   5  -2  12       45.52       56.43     21.65 o 
   6  -2  12      602.88      525.78     47.58 o 
   7  -2  12        8.41      -10.75     21.10 o 
   8  -2  12      517.91      681.15     59.75 o 
   9  -2  12        3.40       10.75     27.03 o 
  10  -2  12       56.72       95.47     35.56 o 
  -9  -1  12      628.02      583.79     40.94 o 
  -8  -1  12      187.65      216.22     29.32 o 
  -7  -1  12      386.64      367.33     36.20 o 
  -6  -1  12      100.61       70.89     10.99 o 
  -5  -1  12       12.61       10.59      7.98 o 
  -4  -1  12       76.70       90.41      9.80 o 
  -3  -1  12     1443.44     1413.67     35.33 o 
  -2  -1  12      357.07      357.21     13.28 o 
  -1  -1  12     3653.15     3477.20     66.78 o 
   0  -1  12      984.42      871.45     19.28 o 
   1  -1  12     9190.31     8736.82    163.19 o 
   2  -1  12        1.13        7.19      5.61 o 
   3  -1  12      546.60      543.09     16.68 o 
   4  -1  12       66.16      528.55     52.32 o 
   5  -1  12       91.25      106.77     11.62 o 
   6  -1  12       31.41       21.97     10.19 o 
   7  -1  12      299.11      309.40     18.81 o 
   8  -1  12       20.29       60.30     16.12 o 
   9  -1  12      755.88      821.98     67.41 o 
  10  -1  12      128.60      125.81     35.33 o 
  -9   0  12        9.26       18.73     18.49 o 
  -8   0  12      108.35       64.72     33.27 o 
  -7   0  12       17.75       19.92     13.04 o 
  -6   0  12      935.91     1147.74     32.09 o 
  -5   0  12       65.49       61.56      9.40 o 
  -4   0  12     1179.87     1043.34     28.29 o 
  -3   0  12      322.75      331.76     12.72 o 
  -2   0  12       58.99       44.34      6.64 o 
  -1   0  12      399.66      381.71     12.64 o 
   0   0  12      183.58      235.90      9.56 o 
   1   0  12      142.64      140.20      7.74 o 
   2   0  12      435.52      437.19     17.62 o 
   3   0  12      379.44      430.31     24.58 o 
   4   0  12     1013.03      979.33     27.27 o 
   5   0  12        6.31       -0.24      8.38 o 
   6   0  12     1723.80     1714.85     49.39 o 
   7   0  12      111.20       93.97     14.23 o 
   8   0  12       17.78       27.74     13.28 o 
   9   0  12        3.61       61.17     22.13 o 
  10   0  12        0.25       24.58     28.92 o 
  -9   1  12      519.54      506.73     33.98 o 
  -8   1  12       43.58       27.74     14.30 o 
  -7   1  12      292.99      280.63     20.71 o 
  -6   1  12        3.78       -2.37      8.77 o 
  -5   1  12        4.12       14.86      8.22 o 
  -4   1  12        2.53      449.68     35.80 o 
  -3   1  12      427.45      477.73     16.60 o 
  -2   1  12      381.06      371.04     13.04 o 
  -1   1  12     8079.83     7830.43    146.28 o 
   0   1  12      783.10      757.10     17.47 o 
   1   1  12     3428.12     3336.21     65.12 o 
   2   1  12     1295.68     1300.34     33.27 o 
   3   1  12     2220.41     1922.46     42.91 o 
   4   1  12      284.06      290.19     13.59 o 
   5   1  12      144.67      150.39     12.49 o 
   6   1  12        0.01        2.53      9.25 o 
   7   1  12      490.61      473.46     24.97 o 
   8   1  12      181.45      189.27     26.00 o 
   9   1  12      737.77      749.04     48.60 o 
  10   1  12       18.42       52.79     30.51 o 
  -9   2  12       21.55       10.19      8.54 o 
  -8   2  12      651.63      694.43     32.09 o 
  -7   2  12       69.46       77.92     13.04 o 
  -6   2  12      690.31      665.42     23.00 o 
  -5   2  12       10.55       48.60      9.72 o 
  -4   2  12     1225.03     1095.90     28.21 o 
  -3   2  12        0.99        5.22      6.16 o 
  -2   2  12       91.84      158.37     13.91 o 
  -1   2  12       27.70       13.28      6.09 o 
   0   2  12     2784.83     2506.80     58.80 o 
   1   2  12     1327.03     1369.81     45.84 o 
   2   2  12     4099.66     3732.86     84.32 o 
   3   2  12       46.37       26.79      6.95 o 
   4   2  12     2000.48     2024.17     58.40 o 
   5   2  12       40.29       46.79     11.06 o 
   6   2  12      550.28      503.81     21.57 o 
   7   2  12      188.35      171.49     15.88 o 
   8   2  12       76.27       91.52     34.06 o 
   9   2  12       24.03       42.20     21.26 o 
  10   2  12      176.02      161.77     37.93 o 
  -9   3  12      281.30      276.44     43.23 o 
  -8   3  12        7.35        0.08     23.16 o 
  -7   3  12       77.44       90.65     15.17 o 
  -6   3  12       34.53      111.51     63.46 o 
  -5   3  12      162.60      163.75     15.33 o 
  -4   3  12       87.62       66.78     11.62 o 
  -3   3  12      532.21      710.31     22.84 o 
  -2   3  12       25.80       50.89      8.38 o 
  -1   3  12      782.80      846.16     22.52 o 
   0   3  12      166.45      172.84     13.43 o 
   1   3  12     3205.93     2854.37     66.07 o 
   2   3  12       15.16        1.82      6.88 o 
   3   3  12      213.93      249.73     12.49 o 
   4   3  12      278.59      260.95     22.29 o 
   5   3  12       16.90       21.89      8.85 o 
   6   3  12      443.29      600.54     32.09 o 
   7   3  12      820.80      759.86     30.58 o 
   8   3  12       89.09       95.86     23.16 o 
   9   3  12      469.56      507.45     46.23 o 
  10   3  12        1.26       57.61     32.24 o 
  -9   4  12        1.55      -22.21     22.52 o 
  -8   4  12      766.75      773.06     49.08 o 
  -7   4  12       93.84      107.87     19.92 o 
  -6   4  12     1578.66     1487.09     56.90 o 
  -5   4  12       80.54      100.37     17.70 o 
  -4   4  12      615.94      670.56     88.43 o 
  -3   4  12        3.82        6.72      8.38 o 
  -2   4  12       10.72       38.65      7.98 o 
  -1   4  12      103.29      269.73     16.75 o 
   0   4  12      960.59      959.41     29.71 o 
   1   4  12      356.14      359.58     16.68 o 
   2   4  12     4669.65     4875.38    120.44 o 
   3   4  12      967.53      917.92     31.77 o 
   4   4  12     5228.15     4560.37    128.50 o 
   5   4  12      257.31      243.73     20.86 o 
   6   4  12      187.01      172.76     17.70 o 
   7   4  12        5.63       31.06     18.18 o 
   8   4  12      176.32      331.29     52.71 o 
   9   4  12       81.19       94.12     24.82 o 
  10   4  12       88.66       63.22     32.96 o 
  -8   5  12        0.51      -27.58     21.57 o 
  -7   5  12        6.46       22.60     25.13 o 
  -6   5  12       27.82       19.28     16.68 o 
  -5   5  12       99.50      101.16     18.10 o 
  -4   5  12        9.48        2.37     17.78 o 
  -3   5  12     1468.92     1542.01     57.85 o 
  -2   5  12      109.68      132.53     12.88 o 
  -1   5  12     1227.04     1102.14     38.96 o 
   0   5  12        5.27       49.31     11.46 o 
   1   5  12      133.08      431.02     39.51 o 
   2   5  12      107.54      134.35     11.30 o 
   3   5  12       17.51        9.17      8.22 o 
   4   5  12       26.36      558.50     66.78 o 
   5   5  12      360.22      373.81     23.08 o 
   6   5  12        0.08        3.32     12.33 o 
   7   5  12      565.79      628.36     57.61 o 
   8   5  12       27.95       28.13     20.39 o 
   9   5  12      405.79      444.46     39.04 o 
  10   5  12       85.40       84.24     33.51 o 
  -8   6  12      461.63      463.98     42.36 o 
  -7   6  12       36.55       59.59     24.58 o 
  -6   6  12      602.02      589.32     36.20 o 
  -5   6  12      116.26      105.82     23.95 o 
  -4   6  12      338.29      375.39     79.50 o 
  -3   6  12       18.15       61.25     18.33 o 
  -2   6  12      108.70       78.63     13.75 o 
  -1   6  12        0.36       11.14     13.43 o 
   0   6  12      522.90      706.91     39.91 o 
   1   6  12       54.10       20.55     15.49 o 
   2   6  12     3571.17     3453.73    114.12 o 
   3   6  12      172.84      268.38     20.23 o 
   4   6  12     1121.35     1067.13     54.06 o 
   5   6  12      378.34      363.06     29.87 o 
   6   6  12     1364.65     1415.73     67.57 o 
   7   6  12      284.67      283.48     29.79 o 
   8   6  12       37.88       35.33     35.41 o 
   9   6  12      192.14      235.74     46.63 o 
  10   6  12      135.00      131.27     38.33 o 
  -7   7  12      153.34      196.70     45.76 o 
  -6   7  12       73.09       69.23     25.45 o 
  -5   7  12      821.35      741.85     46.55 o 
  -4   7  12       56.11       78.16     22.13 o 
  -3   7  12      626.73      612.87     34.38 o 
  -2   7  12       73.81       64.57     16.20 o 
  -1   7  12      472.37      469.43     28.92 o 
   0   7  12       58.66       62.27     26.32 o 
   1   7  12      272.47      329.63     24.10 o 
   2   7  12        5.63       42.68     18.49 o 
   3   7  12     1133.71     1086.17     44.73 o 
   4   7  12      286.33      253.53     26.71 o 
   5   7  12     1472.43     1328.24    101.39 o 
   6   7  12       23.05      -34.38     29.56 o 
   7   7  12      250.59      275.57     49.79 o 
   8   7  12        1.16       77.69     41.65 o 
   9   7  12      157.09      150.79     47.50 o 
  -7   8  12       30.68       13.12     24.89 o 
  -6   8  12      289.78      270.67     84.17 o 
  -5   8  12        1.26        3.56     21.65 o 
  -4   8  12      145.53      160.35     50.26 o 
  -3   8  12       28.74       29.32     16.83 o 
  -2   8  12      115.35      126.13     19.52 o 
  -1   8  12        9.81       -8.22     14.62 o 
   0   8  12      357.78      368.28     38.65 o 
   1   8  12        1.13       23.87     14.86 o 
   2   8  12      125.88      161.69     19.44 o 
   3   8  12       20.78       10.04     14.15 o 
   4   8  12     1455.33     1522.42    113.25 o 
   5   8  12       21.59       49.71     36.51 o 
   6   8  12       30.65       18.10     35.41 o 
   7   8  12       12.12       96.97     40.86 o 
   8   8  12        5.88       36.99     39.51 o 
   9   8  12       32.23      -11.38     41.81 o 
  -6   9  12       14.25       16.68     23.95 o 
  -5   9  12      412.65      446.83     40.38 o 
  -4   9  12      120.12      124.71     25.76 o 
  -3   9  12      593.66      646.85     37.54 o 
  -2   9  12      162.62      169.36     21.97 o 
  -1   9  12      587.73      536.61     32.48 o 
   0   9  12        5.14       -2.21     18.33 o 
   1   9  12        0.54      -17.39     18.89 o 
   2   9  12       53.91       48.60     21.18 o 
   3   9  12      439.53      447.38     54.93 o 
   4   9  12       57.81      112.06     40.38 o 
   5   9  12      663.79      644.96     74.21 o 
   6   9  12      180.44      206.98     50.89 o 
   7   9  12     1085.49     1077.88     97.36 o 
   8   9  12      114.27       84.56     45.99 o 
  -5  10  12       16.17       39.99     25.76 o 
  -4  10  12       13.49       15.17     22.05 o 
  -3  10  12        0.17       23.23     31.53 o 
  -2  10  12      111.06       91.67     25.13 o 
  -1  10  12       42.78       50.03     22.84 o 
   0  10  12      175.79      191.65     29.00 o 
   1  10  12      137.10      118.39     26.24 o 
   2  10  12      508.19      487.93     41.73 o 
   3  10  12       18.43       20.39     22.13 o 
   4  10  12       19.65      -63.62     31.85 o 
   5  10  12       34.31       37.78     41.02 o 
   6  10  12        0.27       16.04     41.89 o 
   7  10  12        3.87        8.93     42.44 o 
  -4  11  12        2.78       -1.50     22.37 o 
  -3  11  12      303.62      320.78     51.05 o 
  -2  11  12        8.80       -8.85     22.84 o 
  -1  11  12       84.36       98.87     34.85 o 
   0  11  12       61.32       50.50     24.74 o 
   1  11  12        7.34       46.94     24.10 o 
   2  11  12        0.75       16.91     23.08 o 
   3  11  12       36.67       51.29     34.30 o 
   4  11  12        0.23       15.57     39.91 o 
   5  11  12      695.99      636.10     79.90 o 
   6  11  12       86.06      115.15     49.08 o 
  -2  12  12       96.47       92.70     28.61 o 
  -1  12  12       85.29       80.37     27.42 o 
   0  12  12      235.95      196.31     32.88 o 
   1  12  12       14.95       -1.03     23.16 o 
   2  12  12       69.87       96.73     28.61 o 
   3  12  12       88.22       96.57     37.93 o 
   4  12  12       12.05       -6.48     40.54 o 
  -2  -9  13      187.75      150.71     21.57 o 
  -1  -9  13       69.13       65.99     18.73 o 
   0  -9  13      361.83      369.62     44.73 o 
   1  -9  13       53.00       66.54     18.41 o 
   2  -9  13      106.27       85.98     29.00 o 
   3  -9  13      123.61       88.35     23.08 o 
   4  -9  13        3.68       23.00     21.57 o 
  -4  -8  13        0.70       -7.27     16.60 o 
  -3  -8  13       26.76       17.54     15.65 o 
  -2  -8  13        0.67      -13.67     14.70 o 
  -1  -8  13       73.68       42.20     16.04 o 
   0  -8  13      180.52      183.35     41.02 o 
   1  -8  13      196.40      165.25     29.56 o 
   2  -8  13       13.17       16.12     12.88 o 
   3  -8  13      596.02      599.91     40.62 o 
   4  -8  13        2.00        1.58     19.60 o 
   5  -8  13       86.85       89.70     34.14 o 
  -5  -7  13        7.36      -23.08     13.28 o 
  -4  -7  13       42.51      142.02     32.40 o 
  -3  -7  13        1.13        1.50     16.83 o 
  -2  -7  13       17.35       10.35     14.54 o 
  -1  -7  13      152.90      377.13     27.42 o 
   0  -7  13      344.48      355.71     20.55 o 
   1  -7  13      283.05      259.22     17.94 o 
   2  -7  13       78.05       73.02     12.01 o 
   3  -7  13       31.46       11.85     16.68 o 
   4  -7  13        7.34       -6.80     18.18 o 
   5  -7  13      164.10      182.56     77.76 o 
   6  -7  13      236.64      332.71     47.26 o 
   7  -7  13        7.29        6.40     30.43 o 
  -6  -6  13       97.71       88.67     20.15 o 
  -5  -6  13       65.46       65.52     14.94 o 
  -4  -6  13       24.65       28.85     13.28 o 
  -3  -6  13      198.87      194.96     19.05 o 
  -2  -6  13       51.79      179.71     29.87 o 
  -1  -6  13       66.67       34.69     11.93 o 
   0  -6  13       98.06       66.78     12.25 o 
   1  -6  13      839.91      937.76     34.06 o 
   2  -6  13       20.30       19.60      9.72 o 
   3  -6  13      777.31      711.26     29.64 o 
   4  -6  13      345.74      383.13     43.86 o 
   5  -6  13      304.97      334.37     35.64 o 
   6  -6  13       38.26       68.44     31.30 o 
   7  -6  13      106.61      180.11     39.36 o 
  -7  -5  13       28.96       24.82     15.65 o 
  -6  -5  13      153.47      164.85     17.39 o 
  -5  -5  13       66.19       52.08     13.51 o 
  -4  -5  13      207.17      235.98     17.39 o 
  -3  -5  13        8.61       11.85     10.04 o 
  -2  -5  13      345.39      317.85     16.52 o 
  -1  -5  13        0.99       -2.13      7.90 o 
   0  -5  13       38.11       40.30      8.69 o 
   1  -5  13      128.65      142.02     10.75 o 
   2  -5  13       24.73       24.97      9.40 o 
   3  -5  13       22.26      168.49     26.47 o 
   4  -5  13      268.63      267.91     31.61 o 
   5  -5  13       42.16       -2.61     13.75 o 
   6  -5  13      116.42        8.14      7.90 o 
   7  -5  13       14.48       19.28     18.81 o 
   8  -5  13      345.26      313.11     45.44 o 
  -7  -4  13      158.14      134.11     21.18 o 
  -6  -4  13       39.74       18.49     13.20 o 
  -5  -4  13       55.26       63.78     12.17 o 
  -4  -4  13      171.93      200.10     17.70 o 
  -3  -4  13        2.22       11.78      8.38 o 
  -2  -4  13       18.71       17.86      7.90 o 
  -1  -4  13       23.92       50.42      8.54 o 
   0  -4  13      130.06      120.36      9.88 o 
   1  -4  13     1299.63     1317.81     33.35 o 
   2  -4  13      394.77      413.80     18.10 o 
   3  -4  13     1325.81     1140.23     46.71 o 
   4  -4  13      200.98      189.75     26.63 o 
   5  -4  13      618.48      799.38     61.96 o 
   6  -4  13      159.22      141.78     31.93 o 
   7  -4  13        1.88       32.88     27.66 o 
   8  -4  13      360.04      243.80     42.12 o 
   9  -4  13        4.93       18.57     30.27 o 
  -8  -3  13       45.99       48.05     16.91 o 
  -7  -3  13       12.16        3.00     14.38 o 
  -6  -3  13      486.61      484.61     26.55 o 
  -5  -3  13       47.16       32.64     11.85 o 
  -4  -3  13      644.76      583.47     19.76 o 
  -3  -3  13      157.69      153.00     10.27 o 
  -2  -3  13      446.65      509.97     23.00 o 
  -1  -3  13        0.78        2.77      6.95 o 
   0  -3  13      171.41      207.93     11.14 o 
   1  -3  13      163.00      189.51     31.85 o 
   2  -3  13      131.49      147.55     12.17 o 
   3  -3  13       18.68       16.20     12.41 o 
   4  -3  13      690.37      873.59     62.59 o 
   5  -3  13       59.43       86.46     27.58 o 
   6  -3  13      963.97      872.64     65.91 o 
   7  -3  13       24.76       58.40     27.03 o 
   8  -3  13      276.22      354.60     47.18 o 
   9  -3  13       15.48       -1.82     27.03 o 
  -8  -2  13        1.82       -0.55      8.85 o 
  -7  -2  13      217.62      249.42     21.18 o 
  -6  -2  13        0.21        9.56     11.54 o 
  -5  -2  13        7.39       12.64     10.67 o 
  -4  -2  13       65.07       64.33      9.17 o 
  -3  -2  13       14.54       24.26      7.35 o 
  -2  -2  13      263.09      243.01     11.30 o 
  -1  -2  13      675.53      631.84     17.47 o 
   0  -2  13       37.33       29.32      6.80 o 
   1  -2  13      262.04      252.73     11.85 o 
   2  -2  13      586.46      627.65     39.12 o 
   3  -2  13     1529.64     1606.98     66.78 o 
   4  -2  13      142.46      108.19     25.29 o 
   5  -2  13      234.68      263.56     35.33 o 
   6  -2  13      136.35      204.69     33.11 o 
   7  -2  13       28.30       29.64     23.79 o 
   8  -2  13       48.37       50.18     27.50 o 
   9  -2  13      256.83      194.17     38.41 o 
  10  -2  13        6.34       20.86     31.69 o 
  -8  -1  13      484.33      425.97     31.22 o 
  -7  -1  13       10.35        8.14     16.60 o 
  -6  -1  13      806.25      772.90     28.21 o 
  -5  -1  13      124.73      116.65     10.91 o 
  -4  -1  13      937.53      942.26     27.27 o 
  -3  -1  13      351.01      358.40     15.81 o 
  -2  -1  13      347.88      332.32     13.36 o 
  -1  -1  13      223.30      237.56     10.99 o 
   0  -1  13      440.08      393.01     12.72 o 
   1  -1  13      249.95      220.89     13.20 o 
   2  -1  13      458.15      529.73     25.13 o 
   3  -1  13      158.34      142.49     15.41 o 
   4  -1  13     1440.42     1279.24     43.15 o 
   5  -1  13      233.06      217.01     17.39 o 
   6  -1  13     1691.74     1611.16     53.03 o 
   7  -1  13      148.85      156.71     17.94 o 
   8  -1  13      462.15      578.81     39.44 o 
   9  -1  13       62.81       98.08     31.85 o 
  10  -1  13       66.32      129.29     36.99 o 
  -8   0  13        5.66        3.08     16.75 o 
  -7   0  13       95.50       97.60     19.13 o 
  -6   0  13       34.14       43.94     13.59 o 
  -5   0  13       66.77       78.40     10.43 o 
  -4   0  13        0.01        4.50     10.59 o 
  -3   0  13      780.64      743.03     22.37 o 
  -2   0  13       64.98       70.18      7.98 o 
  -1   0  13      307.74      364.09     11.78 o 
   0   0  13        0.93        9.48      5.37 o 
   1   0  13     1095.54     1071.63     32.09 o 
   2   0  13      575.26      471.01     17.23 o 
   3   0  13      524.13      454.42     17.31 o 
   4   0  13      249.94      279.45     13.91 o 
   5   0  13       51.06       44.26     10.83 o 
   6   0  13      116.92      101.55     12.49 o 
   7   0  13      229.72      240.56     21.26 o 
   8   0  13        0.64        3.71     19.60 o 
   9   0  13      140.39      177.03     28.53 o 
  10   0  13        2.75       38.01     31.30 o 
  -8   1  13      143.92      168.41     22.13 o 
  -7   1  13        4.13        8.38     13.43 o 
  -6   1  13     1110.58     1072.19     31.30 o 
  -5   1  13        9.40        5.29      8.77 o 
  -4   1  13     1143.14     1158.41     29.71 o 
  -3   1  13        4.15       15.65      7.59 o 
  -2   1  13      751.13      740.26     21.10 o 
  -1   1  13      665.41      601.33     16.68 o 
   0   1  13      146.14      166.36     12.17 o 
   1   1  13       26.55       66.78      9.01 o 
   2   1  13      151.68      168.96     11.06 o 
   3   1  13      544.10      517.88     20.23 o 
   4   1  13     1915.53     1766.30     44.26 o 
   5   1  13       60.34       50.34     10.43 o 
   6   1  13     1576.10     1403.00     42.28 o 
   7   1  13      122.31      113.88     15.33 o 
   8   1  13      773.46      777.65     50.50 o 
   9   1  13      163.18      223.65     31.06 o 
  10   1  13        6.95        5.85     29.64 o 
  -8   2  13       35.27       31.37     17.07 o 
  -7   2  13       52.71       73.73     17.78 o 
  -6   2  13        0.40       35.96     16.91 o 
  -5   2  13      331.22      347.33     16.91 o 
  -4   2  13       49.89       29.32      8.38 o 
  -3   2  13     1254.82     1417.15     32.24 o 
  -2   2  13      224.10      439.40     17.70 o 
  -1   2  13     1133.75     1087.76     29.79 o 
   0   2  13      463.08      425.26     16.91 o 
   1   2  13     1001.94      946.21     26.55 o 
   2   2  13        1.17        6.56      7.03 o 
   3   2  13      148.65      178.21     12.64 o 
   4   2  13      147.69      136.09     11.78 o 
   5   2  13       18.67       13.91      9.56 o 
   6   2  13       40.35       55.72     12.33 o 
   7   2  13      582.74      612.79     28.92 o 
   8   2  13        6.29        0.95     20.15 o 
   9   2  13      626.56      717.19     50.42 o 
  10   2  13        5.56       19.20     29.00 o 
  -8   3  13      218.02      185.40     31.22 o 
  -7   3  13       19.65       27.74     21.81 o 
  -6   3  13      527.74      576.12     28.61 o 
  -5   3  13       98.00       69.47     13.04 o 
  -4   3  13      647.18      857.62     34.30 o 
  -3   3  13        3.96       15.09      8.61 o 
  -2   3  13        7.82       12.64      7.98 o 
  -1   3  13        0.79       33.75      8.93 o 
   0   3  13       36.54      104.79      9.56 o 
   1   3  13       41.45       35.64      7.98 o 
   2   3  13      699.66      857.70     33.98 o 
   3   3  13      740.03      614.06     22.13 o 
   4   3  13      919.57      795.59     26.55 o 
   5   3  13      288.36      294.30     21.34 o 
   6   3  13     1047.99     1017.42     44.89 o 
   7   3  13      129.73      139.88     23.95 o 
   8   3  13      165.62      181.69     52.40 o 
   9   3  13       10.56        6.09     41.10 o 
  10   3  13       49.86       53.50     33.19 o 
  -8   4  13       10.99       54.93     25.05 o 
  -7   4  13        1.12       21.02     27.58 o 
  -6   4  13        2.48      -21.34     14.78 o 
  -5   4  13      778.40      870.19     39.67 o 
  -4   4  13        0.60       29.40     14.15 o 
  -3   4  13     1729.81     1606.34     51.61 o 
  -2   4  13        9.83       13.28      8.30 o 
  -1   4  13     2496.68     2503.17     60.06 o 
   0   4  13      363.92      394.51     18.26 o 
   1   4  13      103.71      179.32     17.94 o 
   2   4  13       26.93      169.12     12.01 o 
   3   4  13      214.49      214.96     14.78 o 
   4   4  13      200.85      223.57     15.25 o 
   5   4  13      156.85      162.88     16.91 o 
   6   4  13       26.07       28.61     13.67 o 
   7   4  13      720.35      762.79     48.29 o 
   8   4  13      112.75      158.93     57.45 o 
   9   4  13      853.07      868.45    110.01 o 
  10   4  13       67.40       69.94     34.22 o 
  -8   5  13      102.60      148.42     38.17 o 
  -7   5  13      195.81      180.82     29.24 o 
  -6   5  13      149.74      201.60     25.05 o 
  -5   5  13       74.24       47.10     16.91 o 
  -4   5  13       75.37       78.71     17.47 o 
  -3   5  13       82.52       92.62     16.04 o 
  -2   5  13       59.40       40.62     18.65 o 
  -1   5  13      158.65      183.03     19.05 o 
   0   5  13      405.34      435.85     23.47 o 
   1   5  13       98.57      112.38     13.99 o 
   2   5  13      384.32      443.35     23.31 o 
   3   5  13       15.26        7.67      9.33 o 
   4   5  13      511.62      521.35     27.42 o 
   5   5  13      338.42      277.00     21.02 o 
   6   5  13      471.26      575.41     40.38 o 
   7   5  13        8.80        2.77     18.49 o 
   8   5  13       48.99       24.26     21.02 o 
   9   5  13       10.53       16.28     22.52 o 
  10   5  13      124.28       93.81     36.43 o 
  -7   6  13      125.08      151.74     28.53 o 
  -6   6  13        1.24       22.44     29.40 o 
  -5   6  13      213.69      266.96     25.29 o 
  -4   6  13      146.35      122.42     38.33 o 
  -3   6  13     1492.88     1420.78     56.51 o 
  -2   6  13       57.84       65.91     31.53 o 
  -1   6  13      960.15     1131.46     46.71 o 
   0   6  13        8.64       33.19     14.23 o 
   1   6  13      837.73      770.61     35.96 o 
   2   6  13       34.51       75.16     14.78 o 
   3   6  13       34.15       84.64     22.68 o 
   4   6  13      135.47      129.77     29.16 o 
   5   6  13      176.26      239.70     45.92 o 
   6   6  13      105.68      104.08     40.70 o 
   7   6  13      435.03      388.19     57.45 o 
   8   6  13       40.87       47.89     39.59 o 
   9   6  13      430.70      454.97     41.17 o 
  -7   7  13        2.50        3.24     24.02 o 
  -6   7  13       76.01       78.79     25.92 o 
  -5   7  13      121.31      116.25     26.71 o 
  -4   7  13       38.28       55.95     21.81 o 
  -3   7  13       81.58      103.45     19.52 o 
  -2   7  13      271.00      256.13     30.11 o 
  -1   7  13       13.75       24.18     14.86 o 
   0   7  13     1346.74     1312.43     52.63 o 
   1   7  13       91.23      134.43     18.33 o 
   2   7  13      259.61      338.56     24.74 o 
   3   7  13       30.00       25.68     14.30 o 
   4   7  13      266.47      299.92     47.81 o 
   5   7  13       68.05      119.65     39.12 o 
   6   7  13      138.59      141.38     42.75 o 
   7   7  13      115.37       92.07     41.65 o 
   8   7  13        1.47       -1.66     39.91 o 
   9   7  13        1.00       43.39     42.44 o 
  -6   8  13      190.50      213.30     32.40 o 
  -5   8  13      275.92      370.33     90.80 o 
  -4   8  13       72.66       50.89     23.16 o 
  -3   8  13      545.34      572.17     44.02 o 
  -2   8  13       62.90       70.26     23.00 o 
  -1   8  13      315.84      358.16     27.50 o 
   0   8  13      212.76      193.78     21.81 o 
   1   8  13       50.19       50.42     16.99 o 
   2   8  13       19.64       30.98     21.10 o 
   3   8  13        1.63      -20.15     18.65 o 
   4   8  13       25.26       33.98     34.61 o 
   5   8  13      117.93      175.13     45.13 o 
   6   8  13      224.68      215.83     49.24 o 
   7   8  13      346.69      381.95     61.48 o 
   8   8  13       18.85       33.75     41.65 o 
  -5   9  13       28.41       18.81     23.63 o 
  -4   9  13       12.73       28.53     22.60 o 
  -3   9  13        0.43       -3.16     29.16 o 
  -2   9  13      512.54      556.13     44.65 o 
  -1   9  13      146.26      132.06     27.90 o 
   0   9  13      767.15      710.79     47.26 o 
   1   9  13        5.39       -7.11     19.68 o 
   2   9  13     1035.37      983.04     56.58 o 
   3   9  13       15.40       38.09     21.73 o 
   4   9  13       27.82       56.03     39.28 o 
   5   9  13       31.98      -15.57     35.09 o 
   6   9  13        0.57      -29.87     36.12 o 
   7   9  13       30.88        1.50     39.99 o 
  -4  10  13      110.45       26.95     31.69 o 
  -3  10  13       39.53       90.09     35.48 o 
  -2  10  13      166.49      133.08     47.02 o 
  -1  10  13       59.87       74.92     39.91 o 
   0  10  13       76.27       60.54     23.95 o 
   1  10  13       92.11       59.90     31.14 o 
   2  10  13       50.39       45.20     23.87 o 
   3  10  13       35.79       63.54     24.89 o 
   4  10  13       73.71        7.19     37.78 o 
   5  10  13       49.10       25.84     42.28 o 
   6  10  13       17.83       24.74     43.15 o 
  -3  11  13       66.60       44.97     35.01 o 
  -2  11  13       82.52       62.99     26.47 o 
  -1  11  13        4.75       15.96     23.95 o 
   0  11  13      364.47      355.00     50.89 o 
   1  11  13      109.87       76.58     26.40 o 
   2  11  13      329.05      363.77     38.49 o 
   3  11  13       53.35       53.42     25.53 o 
   4  11  13       95.80      104.16     46.86 o 
   5  11  13       12.38      -25.13     41.89 o 
   0  12  13        3.82       -4.66     27.82 o 
   1  12  13       86.24       54.69     26.79 o 
   2  12  13       86.46       38.09     30.74 o 
   3  12  13      225.10      164.30     32.16 o 
   1  -9  14       89.68       95.47     23.00 o 
  -3  -8  14       17.68       16.28     17.78 o 
  -2  -8  14      397.36      335.72     26.79 o 
  -1  -8  14       35.59       40.86     21.97 o 
   0  -8  14      128.31      132.14     20.39 o 
   1  -8  14      115.47       93.18     19.13 o 
   2  -8  14       88.30       88.83     18.49 o 
   3  -8  14       40.92       55.16     21.18 o 
   4  -8  14       66.32      102.58     35.48 o 
  -4  -7  14        9.15       -3.56     15.02 o 
  -3  -7  14        1.76       -0.47     16.12 o 
  -2  -7  14       19.90        6.24     16.83 o 
  -1  -7  14       13.22       56.66     13.28 o 
   0  -7  14        9.89       -7.74     14.23 o 
   1  -7  14      245.36      247.20     19.20 o 
   2  -7  14       38.85       23.08     16.52 o 
   3  -7  14      188.42      211.80     23.31 o 
   4  -7  14      142.51      114.91     28.85 o 
   5  -7  14      376.00      411.98     51.92 o 
   6  -7  14       24.20      -10.83     29.64 o 
  -5  -6  14       32.05       -2.37     14.23 o 
  -4  -6  14      382.81      375.39     33.43 o 
  -3  -6  14        0.57       19.13     15.02 o 
  -2  -6  14      359.68      352.23     23.71 o 
  -1  -6  14       27.77       21.97     12.64 o 
   0  -6  14      359.72      422.49     25.84 o 
   1  -6  14      126.58      124.94     12.72 o 
   2  -6  14        3.73       12.88     10.43 o 
   3  -6  14       33.46       10.12      8.93 o 
   4  -6  14       50.93       44.73     23.31 o 
   5  -6  14        1.82       -4.82     27.19 o 
   6  -6  14      189.27      247.84     42.04 o 
   7  -6  14       38.63       76.90     34.77 o 
  -6  -5  14        1.54       -0.08     14.23 o 
  -5  -5  14      325.02      302.29     21.10 o 
  -4  -5  14        5.24      177.74     31.22 o 
  -3  -5  14        1.43        1.11     12.25 o 
  -2  -5  14       94.18       89.22     13.91 o 
  -1  -5  14      748.14      834.86     48.13 o 
   0  -5  14       11.32       20.86      8.77 o 
   1  -5  14      215.18      224.05     14.46 o 
   2  -5  14       42.88       36.27     11.46 o 
   3  -5  14      666.78      742.48     36.51 o 
   4  -5  14       51.08       43.62     22.52 o 
   5  -5  14      201.02      231.08     39.04 o 
   6  -5  14      155.68      151.81     36.12 o 
   7  -5  14       51.20       97.44     34.14 o 
   8  -5  14        0.67      -18.18     12.25 o 
  -7  -4  14       24.52       -9.56     15.33 o 
  -6  -4  14      164.90      206.90     20.15 o 
  -5  -4  14       17.99       10.35     12.64 o 
  -4  -4  14      318.00      308.13     19.76 o 
  -3  -4  14       52.16       45.52     11.30 o 
  -2  -4  14      769.52      868.53     25.13 o 
  -1  -4  14       17.72       12.64      8.38 o 
   0  -4  14      338.83      358.63     15.41 o 
   1  -4  14      201.21      534.24     41.73 o 
   2  -4  14       71.13       69.31     13.28 o 
   3  -4  14       42.70       49.71     15.65 o 
   4  -4  14      161.51      217.33     66.23 o 
   5  -4  14       36.46       49.55     26.55 o 
   6  -4  14      498.07      432.60     49.79 o 
   7  -4  14       33.89       29.87     28.92 o 
   8  -4  14      198.66      265.77     43.47 o 
  -7  -3  14      291.90      254.55     22.76 o 
  -6  -3  14      221.06      216.93     19.92 o 
  -5  -3  14      148.74      137.35     24.34 o 
  -4  -3  14       16.23       18.73     11.38 o 
  -3  -3  14      102.20      119.25     14.23 o 
  -2  -3  14        1.25       11.85      7.59 o 
  -1  -3  14      420.49      437.74     15.41 o 
   0  -3  14       64.58       51.76     10.83 o 
   1  -3  14     1825.40     1712.80     43.31 o 
   2  -3  14      224.22      229.66     23.95 o 
   3  -3  14      715.47     1033.94     48.52 o 
   4  -3  14      148.50      157.90     30.82 o 
   5  -3  14      137.17      151.50     31.06 o 
   6  -3  14       17.34       41.17     25.53 o 
   7  -3  14        1.70        4.90     24.89 o 
   8  -3  14       21.20       35.88     29.48 o 
   9  -3  14       17.13      -11.78     29.48 o 
  -7  -2  14        6.58       -1.50     14.62 o 
  -6  -2  14      302.21      321.17     24.66 o 
  -5  -2  14        1.25       -4.90     11.30 o 
  -4  -2  14     1795.86     1638.90     41.73 o 
  -3  -2  14        9.94       19.84      7.98 o 
  -2  -2  14      900.22      847.27     22.92 o 
  -1  -2  14      695.50      721.38     36.75 o 
   0  -2  14       12.78       19.36      7.59 o 
   1  -2  14        1.50        1.03     10.04 o 
   2  -2  14        5.22      146.05     15.02 o 
   3  -2  14      106.34       95.47     16.99 o 
   4  -2  14      756.65      777.41     58.88 o 
   5  -2  14        2.04       73.02     24.66 o 
   6  -2  14     1027.16     1043.26     73.66 o 
   7  -2  14      214.37      219.62     37.06 o 
   8  -2  14      468.01      543.09     55.79 o 
   9  -2  14       19.84       28.13     28.69 o 
  -8  -1  14        0.98      123.92     22.52 o 
  -7  -1  14      261.43      307.19     27.03 o 
  -6  -1  14      106.31       85.83     26.63 o 
  -5  -1  14       82.83       41.73     12.41 o 
  -4  -1  14      122.53       98.08     11.38 o 
  -3  -1  14       50.31       66.07      8.77 o 
  -2  -1  14      252.32      215.43     11.62 o 
  -1  -1  14     1058.22     1007.46     24.97 o 
   0  -1  14        1.14       -0.95      8.22 o 
   1  -1  14     2815.12     2679.79     79.27 o 
   2  -1  14       84.63       95.70     12.01 o 
   3  -1  14      447.98      434.26     26.47 o 
   4  -1  14      217.87      543.48    123.29 o 
   5  -1  14      106.37      142.96     28.92 o 
   6  -1  14       31.23       27.66     19.13 o 
   7  -1  14       27.35       91.52     40.46 o 
   8  -1  14        0.32       24.74     26.24 o 
   9  -1  14      349.87      398.07     51.45 o 
  -8   0  14      261.63      297.31     30.82 o 
  -7   0  14       23.33        5.85     17.07 o 
  -6   0  14      540.13      769.43     39.75 o 
  -5   0  14        1.11        7.98      9.48 o 
  -4   0  14     1136.95     1088.70     30.35 o 
  -3   0  14      304.02      280.24     14.54 o 
  -2   0  14      960.29      872.48     23.71 o 
  -1   0  14       42.82       40.30      6.95 o 
   0   0  14      173.90      214.17     15.96 o 
   1   0  14      242.13      232.42     16.20 o 
   2   0  14     1044.01     1062.70     38.09 o 
   3   0  14      387.53      374.36     31.37 o 
   4   0  14     1287.02     1215.55     41.96 o 
   5   0  14       15.08       25.92     11.93 o 
   6   0  14      742.94     1109.25     40.54 o 
   7   0  14        8.03        8.14     13.36 o 
   8   0  14      468.29      516.45     42.28 o 
   9   0  14      152.70      176.00     33.67 o 
  -8   1  14      142.48      124.23     21.42 o 
  -7   1  14      154.67      220.65     23.39 o 
  -6   1  14        3.11        9.56     15.25 o 
  -5   1  14        0.15       -0.55      9.48 o 
  -4   1  14       30.88      137.59     11.54 o 
  -3   1  14      470.83      503.10     19.76 o 
  -2   1  14      116.66      134.11     11.38 o 
  -1   1  14     2859.80     2851.45     74.37 o 
   0   1  14      129.10      114.83     11.30 o 
   1   1  14      864.79      813.37     27.11 o 
   2   1  14      156.55      174.97     11.70 o 
   3   1  14      771.36      791.87     26.71 o 
   4   1  14      302.58      294.78     18.89 o 
   5   1  14        5.20        2.61     10.12 o 
   6   1  14       57.48       47.18     18.18 o 
   7   1  14      411.89      435.29     37.06 o 
   8   1  14      275.66      260.40     68.12 o 
   9   1  14      371.08      411.98     40.46 o 
  10   1  14        1.54       -6.01     30.35 o 
  -8   2  14      390.10      521.12     50.10 o 
  -7   2  14        7.78      -12.01     16.20 o 
  -6   2  14      913.39      887.50     40.30 o 
  -5   2  14      175.28      220.25     20.07 o 
  -4   2  14      703.10      656.49     28.21 o 
  -3   2  14      191.03      178.29     13.04 o 
  -2   2  14      585.56      514.64     19.84 o 
  -1   2  14       64.74       55.87     10.75 o 
   0   2  14       46.18       43.62      9.72 o 
   1   2  14      294.60      351.13     22.92 o 
   2   2  14     1311.43     1191.92     32.64 o 
   3   2  14       29.57       16.04      9.01 o 
   4   2  14     1426.93     1315.99     44.65 o 
   5   2  14      150.74      119.10     14.46 o 
   6   2  14      878.99      864.58     34.06 o 
   7   2  14      114.63      124.63     23.79 o 
   8   2  14      275.63      260.08     31.61 o 
   9   2  14        3.34      -10.12     22.21 o 
  10   2  14       10.52       18.33     31.45 o 
  -8   3  14        7.33        0.47     23.47 o 
  -7   3  14        3.16       19.20     21.81 o 
  -6   3  14        7.49       44.41     21.42 o 
  -5   3  14       73.61       97.28     14.70 o 
  -4   3  14       25.83       27.42     12.09 o 
  -3   3  14     1018.32     1214.52     43.94 o 
  -2   3  14        0.67      -14.30      8.93 o 
  -1   3  14     1474.93     1461.17     42.68 o 
   0   3  14       81.21      165.96     13.12 o 
   1   3  14     2065.61     1991.69     49.16 o 
   2   3  14        9.91       27.98      8.22 o 
   3   3  14      634.95      706.99     33.75 o 
   4   3  14       88.55       67.81     14.23 o 
   5   3  14      199.76      146.84     17.62 o 
   6   3  14      313.78      524.75     39.28 o 
   7   3  14      328.13      351.76     34.06 o 
   8   3  14       12.25        9.56     21.34 o 
   9   3  14      766.45      764.45     53.66 o 
  -7   4  14      194.64      222.07     52.48 o 
  -6   4  14      635.23      705.81     69.78 o 
  -5   4  14        2.15        8.38     15.57 o 
  -4   4  14      638.05      624.49     34.22 o 
  -3   4  14      144.16      113.56     15.02 o 
  -2   4  14      160.82      199.07     20.86 o 
  -1   4  14      355.76      745.40     36.12 o 
   0   4  14      458.39      489.98     23.31 o 
   1   4  14      119.28      103.61     10.27 o 
   2   4  14      428.59      758.76     23.95 o 
   3   4  14       20.35       19.28     10.91 o 
   4   4  14     1459.48     1359.77     43.86 o 
   5   4  14       50.53       55.95     14.54 o 
   6   4  14      683.20      628.44     42.12 o 
   7   4  14       78.35       98.23     23.16 o 
   8   4  14       96.28       92.23     24.26 o 
   9   4  14        0.13      -23.31     21.34 o 
  -7   5  14       29.31        6.95     23.08 o 
  -6   5  14       18.54       38.33     22.84 o 
  -5   5  14      404.20      443.12     38.49 o 
  -4   5  14       36.64       35.48     16.68 o 
  -3   5  14      589.18      683.36     31.77 o 
  -2   5  14       46.72       47.34     16.91 o 
  -1   5  14     1432.75     1328.16     66.46 o 
   0   5  14        0.80       24.02     14.23 o 
   1   5  14     1588.99     1528.50     57.69 o 
   2   5  14      257.61      252.89     30.03 o 
   3   5  14        8.58       15.57     18.41 o 
   4   5  14       27.42      311.37     52.87 o 
   5   5  14      255.00      274.78     29.79 o 
   6   5  14       71.03       72.94     20.78 o 
   7   5  14      574.33      596.59     43.62 o 
   8   5  14        5.07       -5.45     20.39 o 
   9   5  14      362.45      423.04     92.46 o 
  -7   6  14       16.70       24.50     24.34 o 
  -6   6  14      217.64      248.15     32.96 o 
  -5   6  14      134.48      164.62     28.29 o 
  -4   6  14      291.96      314.30     26.55 o 
  -3   6  14       29.54       61.64     29.87 o 
  -2   6  14       25.66       46.07     21.10 o 
  -1   6  14      104.83      119.81     18.41 o 
   0   6  14      141.75      193.46     20.63 o 
   1   6  14        1.10      -15.65     17.07 o 
   2   6  14     1529.19     1513.33     84.96 o 
   3   6  14       62.21       65.04     19.76 o 
   4   6  14      951.89      865.68     79.66 o 
   5   6  14       72.34       75.47     38.01 o 
   6   6  14      112.41      482.55     61.25 o 
   7   6  14       20.44       21.10     37.30 o 
   8   6  14        6.30       41.33     40.38 o 
   9   6  14      132.15      151.74     50.03 o 
  -6   7  14        9.30       10.27     27.34 o 
  -5   7  14      402.52      377.13     37.85 o 
  -4   7  14        0.48       12.57     20.63 o 
  -3   7  14      788.30      722.09     69.86 o 
  -2   7  14      114.44       85.43     22.92 o 
  -1   7  14      768.31      798.19     38.72 o 
   0   7  14      201.49      159.48     20.23 o 
   1   7  14       93.04       77.05     17.62 o 
   2   7  14        2.33       81.40     27.50 o 
   3   7  14      120.99      128.90     38.09 o 
   4   7  14       40.09       22.60     32.64 o 
   5   7  14      291.40      218.28     46.39 o 
   6   7  14        4.72        6.09     37.70 o 
   7   7  14      572.77      719.56     83.06 o 
   8   7  14       45.90       80.21     45.36 o 
  -5   8  14       14.95        9.80     23.08 o 
  -4   8  14        3.45       62.83     34.14 o 
  -3   8  14       40.66       24.97     29.71 o 
  -2   8  14       46.24       32.16     21.65 o 
  -1   8  14        3.54        4.66     16.20 o 
   0   8  14      399.71      386.85     28.77 o 
   1   8  14        6.84        9.80     19.68 o 
   2   8  14      970.70      923.53     53.66 o 
   3   8  14      135.88      148.34     41.49 o 
   4   8  14      551.10      546.33     68.20 o 
   5   8  14       18.39       23.08     36.12 o 
   6   8  14       93.23       92.15     43.47 o 
   7   8  14       51.77      112.54     46.23 o 
   8   8  14       36.54       12.33     45.60 o 
  -5   9  14       54.59       87.25     33.75 o 
  -4   9  14      112.14      205.48     44.10 o 
  -3   9  14      484.17      379.42     53.98 o 
  -2   9  14        4.10       -8.93     21.34 o 
  -1   9  14      256.81      256.92     40.62 o 
   0   9  14      176.01      164.62     29.40 o 
   1   9  14       88.39       83.53     25.29 o 
   2   9  14       63.29       55.40     24.74 o 
   3   9  14      116.90      118.54     43.47 o 
   4   9  14       11.61       66.78     40.30 o 
   5   9  14      207.69      172.76     48.21 o 
   6   9  14        0.65       68.68     43.15 o 
   7   9  14      177.37      115.78     49.95 o 
  -3  10  14        3.60        9.56     31.22 o 
  -2  10  14      100.34      100.68     28.13 o 
  -1  10  14        1.74        1.42     22.68 o 
   0  10  14      359.11      385.74     39.75 o 
   1  10  14       19.72       41.96     24.34 o 
   2  10  14      212.19      177.89     29.64 o 
   3  10  14       23.92       41.81     41.41 o 
   4  10  14      418.15      437.11     67.57 o 
   5  10  14      124.37      114.28     47.34 o 
   6  10  14       22.99       12.57     40.94 o 
  -2  11  14      108.78       97.68     38.49 o 
  -1  11  14       29.96       33.43     25.68 o 
   0  11  14       89.27       79.42     37.85 o 
   1  11  14        3.18       35.41     24.74 o 
   2  11  14       55.45       61.64     26.63 o 
   3  11  14       79.23       72.39     44.41 o 
   4  11  14        1.43      -54.13     37.93 o 
   0  -8  15       84.81       64.96     18.97 o 
   1  -8  15       91.11      100.05     19.68 o 
   2  -8  15        2.07       12.33     20.71 o 
  -3  -7  15       30.73       29.95     15.88 o 
  -2  -7  15      170.15      163.83     25.21 o 
  -1  -7  15       17.00       83.69     18.65 o 
   0  -7  15      225.61      234.40     39.04 o 
   1  -7  15        7.66      -21.65     15.17 o 
   2  -7  15       15.91       16.75     18.89 o 
   3  -7  15       54.35       44.10     28.69 o 
   4  -7  15       20.14       20.15     30.35 o 
  -4  -6  15       41.30       22.21     15.33 o 
  -3  -6  15       11.01       15.96     14.46 o 
  -2  -6  15        1.42       12.33     15.41 o 
  -1  -6  15       53.45       36.35     15.33 o 
   0  -6  15       39.62       19.13     16.83 o 
   1  -6  15       68.71      147.71     15.57 o 
   2  -6  15        5.79        7.82     16.75 o 
   3  -6  15      330.90      372.78     40.70 o 
   4  -6  15        2.56      465.48     73.34 o 
   5  -6  15      142.13      -12.33      6.16 o 
   6  -6  15      151.43      133.32     33.59 o 
  -5  -5  15        0.65        7.74     14.62 o 
  -4  -5  15      140.94      172.68     18.49 o 
  -3  -5  15        3.79       34.77     13.12 o 
  -2  -5  15      831.67      784.28     29.71 o 
  -1  -5  15       10.52       -6.48     11.54 o 
   0  -5  15      311.12      271.70     18.57 o 
   1  -5  15       38.20       37.14     12.49 o 
   2  -5  15       21.93       16.68     13.36 o 
   3  -5  15       71.08      199.15     29.87 o 
   4  -5  15       91.46       53.50     29.79 o 
   5  -5  15       29.78       40.86     29.00 o 
   6  -5  15        9.10       12.49     28.37 o 
   7  -5  15        1.67       20.86     31.14 o 
  -6  -4  15       59.07       75.47     17.07 o 
  -5  -4  15      359.66      358.63     23.87 o 
  -4  -4  15        6.75       -1.66     12.96 o 
  -3  -4  15       83.34       52.87     13.36 o 
  -2  -4  15        4.02        5.29     10.67 o 
  -1  -4  15      117.63      131.98     12.80 o 
   0  -4  15        2.68      -11.78      8.93 o 
   1  -4  15      685.33      610.66     28.45 o 
   2  -4  15       62.62       75.71     17.23 o 
   3  -4  15      294.86      335.08     34.77 o 
   4  -4  15       74.48       70.73     28.37 o 
   5  -4  15      311.60      382.82     47.02 o 
   6  -4  15      101.94      107.32     32.64 o 
   7  -4  15        2.29       24.26     30.03 o 
  -6  -3  15      207.08      220.73     20.78 o 
  -5  -3  15        1.44        6.40     15.88 o 
  -4  -3  15      223.48      262.46     20.39 o 
  -3  -3  15       70.87       84.80     12.80 o 
  -2  -3  15      726.29      734.57     21.57 o 
  -1  -3  15        2.08        8.46      8.77 o 
   0  -3  15      365.18      379.58     17.86 o 
   1  -3  15        1.13       61.09     23.95 o 
   2  -3  15       29.41       38.09     13.28 o 
   3  -3  15        9.93        7.90     14.78 o 
   4  -3  15      185.60      211.17     33.90 o 
   5  -3  15       22.16       -8.54     22.52 o 
   6  -3  15      481.90      447.23     51.05 o 
   7  -3  15      147.56      150.55     34.22 o 
   8  -3  15       45.43       49.47     31.85 o 
  -7  -2  15      242.22      277.79     27.11 o 
  -6  -2  15        6.80        4.11     14.46 o 
  -5  -2  15       87.23       86.54     15.81 o 
  -4  -2  15      202.69      204.13     18.57 o 
  -3  -2  15        0.63        4.98      9.40 o 
  -2  -2  15        2.32       -2.05      7.82 o 
  -1  -2  15     1128.89     1056.78     29.24 o 
   0  -2  15       75.62       64.01     14.30 o 
   1  -2  15      912.31      838.73     35.72 o 
   2  -2  15       15.76       27.98     12.33 o 
   3  -2  15      905.39      923.61     67.65 o 
   4  -2  15      179.42      198.84     33.35 o 
   5  -2  15       62.59       91.28     28.61 o 
   7  -2  15       53.17       48.68     27.34 o 
   8  -2  15       32.58       92.70     33.27 o 
  -7  -1  15        3.82       -5.69     17.54 o 
  -6  -1  15      209.07      236.61     24.02 o 
  -5  -1  15       10.09       -2.61     13.28 o 
  -4  -1  15     1239.32     1129.25     32.16 o 
  -3  -1  15       10.95        1.74      8.06 o 
  -2  -1  15      263.89      296.67     15.09 o 
  -1  -1  15      249.01      264.43     17.47 o 
   0  -1  15      310.31      344.72     22.92 o 
   1  -1  15       21.22       22.37     11.22 o 
   2  -1  15       85.50      131.27     17.62 o 
   3  -1  15      162.80      158.14     18.02 o 
   4  -1  15      267.96      300.94     30.27 o 
   5  -1  15        4.31       -4.66     17.94 o 
   6  -1  15      672.05      670.48     45.60 o 
   7  -1  15       13.80       31.53     28.21 o 
   8  -1  15      237.83      292.33     44.10 o 
   9  -1  15       85.61       51.37     31.53 o 
  -7   0  15      103.08       98.39     20.63 o 
  -6   0  15       54.99       43.70     17.54 o 
  -5   0  15       16.41       -6.72     14.86 o 
  -4   0  15       16.15       42.04     11.14 o 
  -3   0  15       48.90       54.93     11.46 o 
  -2   0  15       13.69       20.55      9.33 o 
  -1   0  15     1089.20     1079.85     38.49 o 
   0   0  15       70.32       68.20     12.49 o 
   1   0  15     1919.22     1920.33     58.56 o 
   2   0  15      112.75      105.27     13.12 o 
   3   0  15      816.67      702.17     32.96 o 
   4   0  15        1.02       15.73     20.15 o 
   5   0  15      148.27      129.21     23.23 o 
   6   0  15       51.52       93.81     22.84 o 
   7   0  15      132.16      114.83     26.00 o 
   8   0  15        0.00       -7.59     21.18 o 
   9   0  15       33.39       56.82     34.61 o 
  -7   1  15       59.24       31.45     18.33 o 
  -6   1  15      569.50      602.83     51.92 o 
  -5   1  15        9.85        8.30     15.25 o 
  -4   1  15      496.26      523.96     26.47 o 
  -3   1  15      217.19      205.24     15.49 o 
  -2   1  15      850.38      807.04     35.72 o 
  -1   1  15       38.53       38.96     11.85 o 
   0   1  15       25.52       28.21     10.99 o 
   1   1  15       13.91       28.53     10.67 o 
   2   1  15      182.87      171.26     14.94 o 
   3   1  15       90.92       71.76     14.46 o 
   4   1  15     1154.10     1106.25     76.18 o 
   5   1  15      241.77      208.72     18.18 o 
   6   1  15      515.40      555.18     28.53 o 
   7   1  15       57.13       43.07     22.44 o 
   8   1  15      447.11      441.30     40.23 o 
   9   1  15       10.40       65.28     25.37 o 
  -7   2  15       23.04        2.61     32.24 o 
  -6   2  15       34.20       37.22     16.68 o 
  -5   2  15        0.82       11.78     14.86 o 
  -4   2  15       12.42       17.07     12.25 o 
  -3   2  15      617.76      729.28     26.95 o 
  -2   2  15       58.07       69.78     12.09 o 
  -1   2  15      790.72      777.72     28.06 o 
   0   2  15      214.87      232.74     15.57 o 
   1   2  15     1851.83     1750.81     48.92 o 
   2   2  15       52.66       40.38      9.88 o 
   3   2  15      542.47      573.36     23.16 o 
   4   2  15      125.13      139.72     18.10 o 
   5   2  15       41.33        7.82     14.38 o 
   6   2  15       53.25       62.75     16.83 o 
   7   2  15      144.53      158.14     26.47 o 
   8   2  15       25.49       41.25     23.31 o 
   9   2  15      322.82      346.62     37.62 o 
  -7   3  15       27.00       65.59     25.05 o 
  -6   3  15      405.90      426.91     38.88 o 
  -5   3  15      175.96      129.92     25.61 o 
  -4   3  15      572.76      570.67     33.51 o 
  -3   3  15       92.68      105.50     16.60 o 
  -2   3  15      236.44      307.66     19.99 o 
  -1   3  15      123.89      131.58     27.90 o 
   0   3  15       12.76       68.68     13.91 o 
   1   3  15       38.33       28.92     10.75 o 
   2   3  15     1092.41     1079.06     30.90 o 
   3   3  15      251.03      256.05     17.78 o 
   4   3  15      731.29      663.21     33.43 o 
   5   3  15       22.85        9.80     13.99 o 
   6   3  15      928.45      792.42     49.08 o 
   7   3  15       27.02       39.51     21.97 o 
   8   3  15      104.19      153.63     28.45 o 
   9   3  15       38.88       19.05     24.18 o 
  -7   4  15       30.95       11.85     23.79 o 
  -6   4  15        8.45       12.09     22.84 o 
  -5   4  15      188.31      270.60     45.76 o 
  -4   4  15        6.38       13.20     16.12 o 
  -3   4  15      309.24      363.61     33.59 o 
  -2   4  15       49.01       21.50     18.33 o 
  -1   4  15     1392.20     1318.05     53.19 o 
   0   4  15      121.14      128.58     18.81 o 
   1   4  15      636.36      634.92     24.26 o 
   2   4  15        4.83       16.60      9.88 o 
   3   4  15      624.59      599.75     26.32 o 
   4   4  15        7.74       56.66     15.25 o 
   5   4  15      120.24      120.76     21.57 o 
   6   4  15      199.55      195.68     26.55 o 
   7   4  15      182.22      195.44     28.13 o 
   8   4  15       15.32       14.54     22.21 o 
   9   4  15      365.44      357.53     65.59 o 
  -6   5  15       93.15       88.75     26.00 o 
  -5   5  15        3.19       11.54     22.44 o 
  -4   5  15      364.25      390.64     36.51 o 
  -3   5  15      205.93      377.92     33.90 o 
  -2   5  15       21.56       46.79     16.83 o 
  -1   5  15        0.47       28.61     16.12 o 
   0   5  15      142.03      155.29     21.26 o 
   1   5  15        2.30      -14.94     11.85 o 
   2   5  15      908.01      813.76     32.48 o 
   3   5  15       28.29        1.19     14.54 o 
   4   5  15     1025.96     1099.69     82.03 o 
   5   5  15        5.13       -2.85     32.64 o 
   6   5  15      456.91      570.19     94.28 o 
   7   5  15       11.02        8.30     37.06 o 
   8   5  15       71.12       87.09     34.14 o 
  -6   6  15       42.07       54.29     27.82 o 
  -5   6  15      155.65      142.33     28.21 o 
  -4   6  15       40.67       78.48     34.06 o 
  -3   6  15      517.25      615.32     65.12 o 
  -2   6  15       31.23       14.38     16.83 o 
  -1   6  15      593.24      902.83     79.27 o 
   0   6  15        9.81       22.05     15.41 o 
   1   6  15      601.75      573.99     33.90 o 
   3   6  15        3.24      111.91     37.38 o 
   4   6  15       77.64      118.78     39.83 o 
   5   6  15        2.82      -17.86     32.16 o 
   6   6  15        0.78       22.21     36.51 o 
   7   6  15      492.62      515.11     69.94 o 
   8   6  15       27.21       13.28     41.02 o 
  -5   7  15      239.35      257.24     34.38 o 
  -4   7  15        2.81        7.67     31.53 o 
  -3   7  15       23.62        6.64     29.32 o 
  -2   7  15       29.09       39.59     22.84 o 
  -1   7  15       60.29       80.14     24.10 o 
   0   7  15      231.94      258.74     24.18 o 
   1   7  15       20.60       32.96     16.36 o 
   2   7  15      617.24      638.79     44.65 o 
   3   7  15        0.31       19.68     33.35 o 
   4   7  15     1070.33     1146.71     97.60 o 
   5   7  15       10.45       47.81     38.17 o 
   6   7  15       86.32       65.75     43.39 o 
   7   7  15       75.89       95.70     45.60 o 
   8   7  15       13.59       55.95     47.18 o 
  -5   8  15        7.36       -5.61     33.59 o 
  -4   8  15       66.51       51.61     34.54 o 
  -3   8  15      590.39      516.93     61.17 o 
  -2   8  15      287.10      251.79     32.96 o 
  -1   8  15      357.74      416.64     53.27 o 
   0   8  15      113.03       80.77     24.10 o 
   1   8  15       64.96       61.64     22.52 o 
   2   8  15        8.85        9.33     20.63 o 
   3   8  15        0.47      -19.20     33.35 o 
   4   8  15        8.14       54.29     37.85 o 
   5   8  15      203.91      243.73     53.66 o 
   6   8  15       14.04       17.47     41.49 o 
   7   8  15      162.42      189.67     56.58 o 
  -4   9  15        7.91       35.48     34.38 o 
  -3   9  15       29.40       90.88     36.99 o 
  -2   9  15       80.24       66.78     25.21 o 
  -1   9  15       59.93       58.96     24.74 o 
   0   9  15      167.48      156.64     28.69 o 
   1   9  15        5.66       -9.56     32.16 o 
   2   9  15      524.78      452.92     40.70 o 
   3   9  15       33.03       28.21     36.43 o 
   4   9  15      190.47      220.73     50.03 o 
   5   9  15        7.30        0.71     37.93 o 
   6   9  15      244.94      225.94     54.29 o 
  -2  10  15       10.65       16.44     24.26 o 
  -1  10  15      106.82      113.09     31.69 o 
   0  10  15      133.42       98.00     27.66 o 
   1  10  15       37.38       37.93     25.45 o 
   2  10  15       37.06       -7.82     24.42 o 
   3  10  15       44.27       22.76     40.70 o 
   4  10  15       33.85       85.67     43.86 o 
   5  10  15      245.37      193.15     53.66 o 
   1  11  15       13.11       -5.22     53.98 o 
   2  11  15      111.46      134.51     40.86 o 
   0  -7  16        0.11        1.98     16.44 o 
   1  -7  16       76.72       57.06     17.70 o 
   2  -7  16        5.60        1.58      8.85 o 
  -3  -6  16       27.01       45.20     15.96 o 
  -2  -6  16      262.22      260.56     21.57 o 
  -1  -6  16       11.12       -8.22     21.65 o 
   0  -6  16      366.40      361.79     26.79 o 
   1  -6  16       20.70       50.89     23.31 o 
   2  -6  16      202.74      239.54     38.80 o 
   3  -6  16       35.00       72.47     30.03 o 
   4  -6  16      155.15      169.12     38.49 o 
  -4  -5  16        3.09      118.78     17.39 o 
  -3  -5  16       24.04       26.47     18.73 o 
  -2  -5  16      122.82      101.79     16.36 o 
  -1  -5  16       39.46       79.50     27.50 o 
   0  -5  16        0.01      -24.18     13.04 o 
   1  -5  16      710.40      698.06     32.56 o 
   2  -5  16       83.34       82.59     19.36 o 
   3  -5  16      306.73      314.06     35.88 o 
   4  -5  16        1.74        1.11     26.47 o 
   5  -5  16       43.24       35.88     30.51 o 
   6  -5  16       10.88       30.27     32.16 o 
  -5  -4  16        9.63       15.02     15.73 o 
  -4  -4  16      407.05      424.07     25.53 o 
  -3  -4  16        7.08      -10.35     13.20 o 
  -2  -4  16      245.14      302.84     19.99 o 
  -1  -4  16       23.12       17.86     12.33 o 
   0  -4  16      228.47      260.01     21.34 o 
   1  -4  16       70.72      161.93     45.76 o 
   2  -4  16      133.29      131.74     21.97 o 
   3  -4  16       24.94       33.19     25.13 o 
   4  -4  16       24.01       52.24     27.74 o 
   5  -4  16        2.95       33.67     28.53 o 
   6  -4  16      689.33      767.53     66.70 o 
  -5  -3  16       77.02       66.70     16.68 o 
  -4  -3  16        0.97      -14.15     16.52 o 
  -3  -3  16      120.14      109.30     15.57 o 
  -2  -3  16       60.23       62.75     13.67 o 
  -1  -3  16      230.74      230.53     18.49 o 
   0  -3  16       30.40       22.37     14.62 o 
   1  -3  16      807.71      714.58     33.59 o 
   2  -3  16        2.45       17.39     16.52 o 
   3  -3  16      976.29     1078.59     75.31 o 
   4  -3  16      158.34      197.65     35.48 o 
   5  -3  16      138.91      143.12     32.96 o 
   6  -3  16        7.47       28.21     26.47 o 
   7  -3  16        2.35      -31.77     26.08 o 
  -6  -2  16      240.11      244.52     37.38 o 
  -5  -2  16       21.03       21.89     14.78 o 
  -4  -2  16      948.44      971.90     36.67 o 
  -3  -2  16        3.13        5.37     12.25 o 
  -2  -2  16      581.54      641.64     25.05 o 
  -1  -2  16      735.11      776.22     64.33 o 
   0  -2  16      296.33      309.16     23.31 o 
   1  -2  16       16.61       13.51     12.88 o 
   2  -2  16       61.12      156.64     21.26 o 
   3  -2  16        0.18       12.01     22.21 o 
   4  -2  16      274.48      247.12     37.85 o 
   5  -2  16        8.16      -22.44     24.74 o 
   6  -2  16      154.54      143.60     34.69 o 
   7  -2  16       11.53        0.40     27.90 o 
   8  -2  16      632.18      747.77     66.54 o 
  -6  -1  16        0.54       -0.63     17.23 o 
  -5  -1  16      265.29      253.92     34.85 o 
  -4  -1  16        3.68      -20.07     12.49 o 
  -3  -1  16      116.54      111.83     15.33 o 
  -2  -1  16       14.51       15.41     12.25 o 
  -1  -1  16      217.00      233.14     37.85 o 
   0  -1  16       49.32       53.90     14.46 o 
   1  -1  16     1071.83     1097.87     39.20 o 
   2  -1  16       35.23       21.89     14.62 o 
   3  -1  16     1529.08     1482.51     72.07 o 
   4  -1  16       14.70      177.10     28.53 o 
   5  -1  16      267.01      322.99     32.96 o 
   6  -1  16       24.73        3.16     23.87 o 
   7  -1  16      217.53      248.07     40.86 o 
   8  -1  16        0.88        5.93     28.92 o 
  -6   0  16      303.79      409.69     39.12 o 
  -5   0  16        7.06       11.93     16.36 o 
  -4   0  16      772.07      721.69     36.12 o 
  -3   0  16      127.39      174.18     16.75 o 
  -2   0  16     1031.99      888.92     39.44 o 
  -1   0  16       91.06       62.59     13.91 o 
   0   0  16      123.77      148.81     15.57 o 
   1   0  16      213.15      226.97     17.70 o 
   2   0  16      112.08       76.66     15.73 o 
   3   0  16       24.53       39.36     14.54 o 
   4   0  16      669.27      652.62     56.27 o 
   5   0  16       91.32      111.27     23.55 o 
   6   0  16      833.70      916.42     70.41 o 
   7   0  16        1.93      -24.26     19.76 o 
   8   0  16      142.65      172.99     54.37 o 
  -6   1  16       56.61       78.55     19.44 o 
  -5   1  16        2.80       -1.42     15.33 o 
  -4   1  16        0.08       50.42     15.96 o 
  -3   1  16      217.34      291.70     20.15 o 
  -2   1  16        0.85       -4.66     11.85 o 
  -1   1  16     1010.21     1072.34     38.88 o 
   0   1  16       55.67       35.17     20.78 o 
   1   1  16     1067.84      967.32     35.80 o 
   2   1  16      115.02      169.04     36.04 o 
   3   1  16      640.41      660.92     33.27 o 
   4   1  16       46.52       30.74     18.57 o 
   5   1  16      128.92      100.76     23.47 o 
   6   1  16        4.74      -13.12     19.44 o 
   7   1  16        5.30       36.20     22.52 o 
   8   1  16      179.82      158.30     29.56 o 
  -6   2  16      182.89      156.79     31.61 o 
  -5   2  16       10.83       77.53     28.29 o 
  -4   2  16     1204.37     1098.90     46.63 o 
  -3   2  16        0.25       -0.08     13.43 o 
  -2   2  16      391.34      453.94     25.05 o 
  -1   2  16       28.02        5.77     11.78 o 
   0   2  16       37.44       38.49     12.17 o 
   1   2  16      554.22      562.61     32.64 o 
   2   2  16      131.66      165.49     18.49 o 
   3   2  16       32.54       12.09     13.43 o 
   4   2  16     1799.27     1703.71     79.90 o 
   5   2  16        0.29       -7.43     15.88 o 
   6   2  16      924.70      841.66     51.53 o 
   7   2  16      141.14      193.94     90.49 o 
   8   2  16       90.26       62.43     25.53 o 
  -6   3  16       86.31       77.92     26.00 o 
  -5   3  16       64.23       62.67     23.31 o 
  -4   3  16       11.70       27.03     23.79 o 
  -3   3  16      496.69      775.51     69.55 o 
  -2   3  16       26.34       24.50     12.64 o 
  -1   3  16     1674.78     1624.84     52.55 o 
   0   3  16       34.60      176.00     21.50 o 
   1   3  16     1037.72     1028.17     37.14 o 
   2   3  16      138.22      153.16     18.41 o 
   3   3  16      243.01      240.64     19.28 o 
   4   3  16        0.91       11.22     14.38 o 
   5   3  16       25.46       45.60     32.80 o 
   6   3  16      181.32      183.19     30.66 o 
   7   3  16      203.01      237.32     31.45 o 
   8   3  16        1.46       33.27     23.39 o 
  -6   4  16      788.80      674.75     49.95 o 
  -5   4  16       90.01       69.47     24.97 o 
  -4   4  16      189.22      246.49     44.81 o 
  -3   4  16       67.94       83.77     33.75 o 
  -2   4  16      205.99      195.83     22.92 o 
  -1   4  16       19.40      210.61     22.29 o 
   0   4  16        0.83        7.98     15.41 o 
   1   4  16       15.83       41.17     15.33 o 
   2   4  16      434.47      722.96     43.47 o 
   3   4  16       48.86       46.39     12.57 o 
   4   4  16     1063.10     1043.18     45.44 o 
   5   4  16       29.69       18.57     19.05 o 
   6   4  16      746.06      762.55     49.55 o 
   7   4  16        1.40       -7.82     29.32 o 
   8   4  16      178.76      184.85     30.35 o 
  -5   5  16        3.06       15.25     38.65 o 
  -4   5  16        1.93       45.99     33.75 o 
  -3   5  16      524.60      581.34     63.22 o 
  -2   5  16        7.48       13.04     16.68 o 
  -1   5  16     1260.63     1254.98     53.11 o 
   0   5  16       56.26       67.02     18.41 o 
   1   5  16      653.42      946.21     43.47 o 
   2   5  16      232.30      176.16     44.49 o 
   3   5  16      312.27      320.30     25.92 o 
   4   5  16       90.77      179.71     45.52 o 
   5   5  16       59.12      101.39     41.41 o 
   6   5  16        0.10      -16.52     33.98 o 
   7   5  16      391.32      409.45     65.52 o 
   8   5  16       41.93      111.91     46.31 o 
  -5   6  16      168.41      175.44     44.18 o 
  -4   6  16      854.61      682.65     70.89 o 
  -3   6  16       44.35       58.64     32.48 o 
  -2   6  16        0.83      -36.67     40.86 o 
  -1   6  16        3.73       31.45     17.39 o 
   0   6  16      338.95      416.01     30.74 o 
   1   6  16        5.81       15.33     19.84 o 
   2   6  16      575.58      583.71     43.23 o 
   3   6  16       33.84       76.26     23.39 o 
   4   6  16      407.42      319.67     54.06 o 
   5   6  16        2.63       12.09     37.30 o 
   6   6  16      651.34      779.94     87.25 o 
   7   6  16        8.30       23.00     42.60 o 
  -4   7  16       30.69       65.52     36.67 o 
  -3   7  16       91.09       97.28     35.48 o 
  -2   7  16       75.76       79.03     44.10 o 
  -1   7  16      626.89      734.34     78.32 o 
   0   7  16       16.23      -11.54     21.10 o 
   1   7  16      709.27      653.65     48.05 o 
   2   7  16       18.33       12.57     21.34 o 
   3   7  16        4.38       36.67     36.99 o 
   4   7  16      137.79      110.64     42.99 o 
   5   7  16      127.45      112.14     44.41 o 
   6   7  16        0.96       11.62     41.10 o 
   7   7  16      276.46      300.47     60.93 o 
  -4   8  16      145.23      164.62     42.20 o 
  -3   8  16       85.96      120.91     37.78 o 
  -2   8  16       65.87       78.00     26.16 o 
  -1   8  16       35.63        7.90     23.39 o 
   0   8  16      479.72      432.21     56.27 o 
   1   8  16        4.82       36.27     23.00 o 
   2   8  16      509.61      512.58     43.31 o 
   3   8  16       74.67       32.64     37.70 o 
   4   8  16      596.94      710.71     82.66 o 
   5   8  16       34.26      102.58     46.15 o 
   6   8  16      104.79      149.21     51.05 o 
  -2   9  16       40.19       35.48     33.27 o 
  -1   9  16       96.79      117.44     31.45 o 
   0   9  16       42.79       42.12     24.02 o 
   1   9  16       50.39       82.66     25.53 o 
   2   9  16       38.05       26.71     38.57 o 
   3   9  16        0.14       -7.98     36.35 o 
   4   9  16       18.53       10.99     39.12 o 
   5   9  16       70.00      120.28     49.87 o 
   0  10  16       72.01       27.50     24.82 o 
   1  10  16        2.22        2.69     32.16 o 
   2  10  16      661.07      703.60     82.35 o 
   3  10  16        2.98      -29.71     37.06 o 
   0  -6  17        3.99       -2.85     20.71 o 
   1  -6  17       70.05       79.50     32.88 o 
   2  -6  17       49.14       -6.24     28.53 o 
  -2  -5  17      202.98      173.86     29.64 o 
  -1  -5  17       82.82      109.61     21.73 o 
   0  -5  17       48.24       60.14     23.87 o 
   1  -5  17      168.58      199.39     27.34 o 
   2  -5  17       99.74       91.99     32.01 o 
   3  -5  17        1.23      115.62     32.96 o 
   4  -5  17        4.21      -21.02     25.84 o 
  -3  -4  17       17.63       11.22     14.94 o 
  -2  -4  17        1.99      -11.22     15.33 o 
  -1  -4  17       20.78       66.78     20.94 o 
   0  -4  17       16.76       23.47     28.69 o 
   1  -4  17      178.23      157.27     40.30 o 
   2  -4  17       25.29       52.08     19.84 o 
   3  -4  17      276.30      288.38     43.15 o 
   4  -4  17        1.99       13.28     25.45 o 
   5  -4  17      381.19      421.07     52.16 o 
  -4  -3  17      113.78      113.88     18.18 o 
  -3  -3  17       25.03       45.99     15.17 o 
  -2  -3  17      861.32      817.16     38.72 o 
  -1  -3  17       47.93        8.85     18.89 o 
   0  -3  17      287.92      241.35     27.82 o 
   1  -3  17       57.18      132.85     33.75 o 
   2  -3  17        5.24       12.49     17.62 o 
   3  -3  17      229.54      253.60     39.75 o 
   4  -3  17       13.06       85.90     29.08 o 
   5  -3  17       21.83       65.52     30.27 o 
   6  -3  17      133.40      202.87     38.88 o 
  -5  -2  17      160.66      107.40     20.39 o 
  -4  -2  17       15.35       15.65     14.62 o 
  -3  -2  17        0.30        9.17     13.59 o 
  -2  -2  17        0.53      -15.88     17.23 o 
  -1  -2  17      282.86      294.46     39.59 o 
   0  -2  17       18.73       15.73     19.36 o 
   1  -2  17      111.80      125.50     17.94 o 
   2  -2  17      254.35      286.24     27.90 o 
   3  -2  17      533.38      559.21     56.19 o 
   4  -2  17        4.02       42.12     27.27 o 
   5  -2  17      365.83      441.38     51.92 o 
   6  -2  17        1.64       40.07     29.87 o 
   7  -2  17       63.52       91.99     35.09 o 
  -5  -1  17        8.25       41.65     18.89 o 
  -4  -1  17      435.63      494.41     27.42 o 
  -3  -1  17       98.65       72.55     17.54 o 
  -2  -1  17      356.34      344.88     31.61 o 
  -1  -1  17        0.16       -4.35     14.54 o 
   0  -1  17      742.47      712.68     34.93 o 
   1  -1  17       31.47       26.87     15.88 o 
   2  -1  17        0.33       -5.61     15.41 o 
   3  -1  17       18.67       35.72     20.47 o 
   4  -1  17      114.73      130.40     26.95 o 
   5  -1  17       30.78       -3.56     26.16 o 
   6  -1  17      305.90      249.02     42.52 o 
   7  -1  17       16.90      -14.78     29.71 o 
  -5   0  17        2.13       -0.87     16.52 o 
  -4   0  17       66.01       66.46     17.86 o 
  -3   0  17        1.14      -11.85     17.62 o 
  -2   0  17       19.05       25.05     18.73 o 
  -1   0  17      537.81      581.34     33.59 o 
   0   0  17      114.04      118.94     16.12 o 
   1   0  17      969.18     1005.01     37.78 o 
   2   0  17       26.98       46.63     15.73 o 
   3   0  17      298.31      301.57     31.93 o 
   4   0  17      311.39      363.61     35.09 o 
   5   0  17      291.56      322.60     34.14 o 
   6   0  17        0.74        7.51     21.89 o 
   7   0  17       47.21       90.73     26.47 o 
  -5   1  17       86.14      121.39     20.55 o 
  -4   1  17      473.77      533.92     51.68 o 
  -3   1  17       16.86       17.47     18.73 o 
  -2   1  17      483.59      487.53     31.37 o 
  -1   1  17       51.59       49.95     16.91 o 
   0   1  17       12.07       19.68     12.57 o 
   1   1  17        0.04        4.11     11.85 o 
   2   1  17       35.17       41.65     15.49 o 
   3   1  17      118.94      107.01     22.76 o 
   4   1  17      336.55      288.22     31.22 o 
   5   1  17        5.43       -6.16     19.76 o 
   6   1  17      512.85      604.57     59.75 o 
   7   1  17       14.81       19.68     23.23 o 
  -5   2  17        0.36       17.86     22.13 o 
  -4   2  17        8.02       24.10     19.20 o 
  -3   2  17      172.78      232.11     53.90 o 
  -2   2  17      227.37      319.28     25.29 o 
  -1   2  17      241.52      306.71     21.57 o 
   0   2  17        1.15        6.48     12.01 o 
   1   2  17     1554.69     1583.35     51.53 o 
   2   2  17       56.02       73.02     16.20 o 
   3   2  17      533.70      592.72     42.04 o 
   4   2  17      128.62      132.22     24.58 o 
   5   2  17       47.99       71.84     30.43 o 
   6   2  17       74.06       91.44     27.66 o 
   7   2  17        9.70       -3.56     21.65 o 
  -5   3  17        3.37       26.32     22.37 o 
  -4   3  17      218.67      203.10     41.57 o 
  -3   3  17      102.49      135.85     36.59 o 
  -2   3  17      322.49      297.31     33.19 o 
  -1   3  17       26.75       92.86     21.42 o 
   0   3  17        8.81       25.37     15.73 o 
   1   3  17       24.82       20.47     12.80 o 
   2   3  17      411.02      459.87     29.00 o 
   3   3  17       27.43       47.10     19.99 o 
   4   3  17      218.44      212.11     38.25 o 
   5   3  17      160.54      187.38     27.82 o 
   6   3  17      580.87      572.33     44.57 o 
   7   3  17        0.71       21.42     24.66 o 
  -5   4  17       10.02      124.31     40.54 o 
  -4   4  17      105.44       94.44     36.20 o 
  -3   4  17      199.72      106.61     35.88 o 
  -2   4  17        6.85        1.50     21.57 o 
  -1   4  17      674.58      712.68     39.51 o 
   0   4  17      123.76      139.41     20.86 o 
   1   4  17      266.57      254.95     24.02 o 
   2   4  17        0.05       15.57     20.07 o 
   3   4  17      630.12      562.05     68.99 o 
   4   4  17       10.85       29.08     35.41 o 
   5   4  17       10.03       40.70     31.61 o 
   6   4  17        4.86       17.62     21.81 o 
   7   4  17       67.66       70.34     24.74 o 
  -5   5  17        8.98       12.88     34.46 o 
  -4   5  17      153.50      173.86     42.91 o 
  -3   5  17        6.71      115.78     37.14 o 
  -2   5  17       14.40       45.99     31.53 o 
  -1   5  17      281.48      291.78     94.83 o 
   0   5  17       21.24       54.21     18.65 o 
   1   5  17       14.42       -7.51     16.75 o 
   2   5  17      426.83      447.78     60.46 o 
   3   5  17       25.90       12.64     36.12 o 
   4   5  17      758.07      665.42     77.05 o 
   5   5  17       17.63       52.79     39.75 o 
   6   5  17      221.82      223.42     54.29 o 
   7   5  17       68.20      107.95     48.37 o 
  -4   6  17       19.83       85.11     37.22 o 
  -3   6  17      282.88      280.87     47.65 o 
  -2   6  17      137.13       89.14     26.95 o 
  -1   6  17      413.98      412.77     39.91 o 
   0   6  17        3.17      -12.41     21.34 o 
   1   6  17      374.62      352.71     32.40 o 
   2   6  17        1.61       85.19     24.50 o 
   3   6  17        3.09      -13.91     20.78 o 
   4   6  17        6.97      -22.13     37.22 o 
   5   6  17        4.51       29.32     41.10 o 
   6   6  17       35.74      116.49     47.42 o 
  -3   7  17       10.00       22.37     33.35 o 
  -2   7  17        9.47       34.30     32.16 o 
  -1   7  17        2.23       15.57     34.61 o 
   0   7  17      148.41      135.61     32.96 o 
   1   7  17      138.37      162.56     29.87 o 
   2   7  17       64.61       71.84     43.62 o 
   3   7  17        7.53       50.66     40.15 o 
   4   7  17      526.75      504.84     69.39 o 
   5   7  17        4.25       11.85     39.75 o 
   6   7  17      216.25      128.90     51.05 o 
  -2   8  17        0.51       15.88     31.53 o 
  -1   8  17      172.11      162.88     31.22 o 
   0   8  17      234.17      226.66     33.59 o 
   1   8  17      243.87      234.72     34.06 o 
   2   8  17       43.33       31.69     41.89 o 
   3   8  17        6.09      -38.33     37.70 o 
   4   8  17        0.96       31.69     41.17 o 
   5   8  17      192.88      228.00     55.79 o 
   0   9  17       82.61       99.02     29.24 o 
   1   9  17       20.81        1.34     23.71 o 
   2   9  17      257.99      199.47     51.61 o 
   3   9  17       32.95      -15.41     38.17 o 
  -1  -4  18        1.29        5.61     20.47 o 
   0  -4  18      191.52      161.14     26.40 o 
   1  -4  18        7.91       92.46     29.48 o 
   2  -4  18       39.47       37.06     28.06 o 
   3  -4  18       18.05      -22.60     23.79 o 
  -2  -3  18      205.94      172.92     27.11 o 
  -1  -3  18        0.89       13.91     20.07 o 
   0  -3  18        1.44      -12.09     18.97 o 
   1  -3  18      658.18      702.33     61.48 o 
   2  -3  18        3.80        7.74     24.89 o 
   3  -3  18      446.19      557.39     58.40 o 
   4  -3  18      196.31      230.76     41.17 o 
   5  -3  18       68.73       18.26     29.48 o 
  -3  -2  18        7.57       12.64     20.78 o 
  -2  -2  18       87.88      110.17     31.45 o 
  -1  -2  18      485.68      436.87     36.51 o 
   0  -2  18      104.52      112.70     23.71 o 
   1  -2  18       11.90       -5.06     25.29 o 
   2  -2  18      107.37      195.28     35.25 o 
   3  -2  18        0.44       11.46     27.66 o 
   4  -2  18       83.31       59.75     29.87 o 
   5  -2  18       11.99       50.26     30.74 o 
  -4  -1  18      127.51      214.80     52.79 o 
  -3  -1  18      131.01      142.41     26.40 o 
  -2  -1  18       38.94       52.16     42.36 o 
  -1  -1  18      107.23      128.50     47.58 o 
   0  -1  18       92.18      103.77     22.37 o 
   1  -1  18      250.77      223.10     27.11 o 
   2  -1  18       32.19       28.45     18.33 o 
   3  -1  18      710.47      767.69     64.33 o 
   4  -1  18       49.80      144.62     33.90 o 
   5  -1  18      383.86      426.60     50.89 o 
   6  -1  18      448.88      454.81     54.77 o 
  -4   0  18      515.63      651.52     86.54 o 
  -3   0  18      214.64      235.51     29.56 o 
  -2   0  18      762.50      765.40     46.86 o 
  -1   0  18       77.75       63.54     21.73 o 
   0   0  18      236.21      264.35     24.74 o 
   1   0  18      126.06      138.93     17.62 o 
   2   0  18      115.14      116.80     19.05 o 
   3   0  18        0.49       -7.98     19.99 o 
   4   0  18      156.82      191.96     30.35 o 
   5   0  18       24.91       45.52     26.87 o 
   6   0  18      279.17      382.66     39.28 o 
  -4   1  18       24.52       27.90     35.64 o 
  -3   1  18       31.93       23.00     20.71 o 
  -2   1  18      129.57      178.29     27.34 o 
  -1   1  18      118.49      118.94     19.76 o 
   0   1  18      214.50      206.34     19.28 o 
   1   1  18      474.65      493.38     27.27 o 
   2   1  18      159.12      187.30     21.57 o 
   3   1  18      466.09      407.79     37.70 o 
   4   1  18       39.12       41.65     26.32 o 
   5   1  18      264.76      254.16     32.56 o 
   6   1  18       51.88       57.45     24.82 o 
  -4   2  18      539.13      613.34     68.28 o 
  -3   2  18        1.14       41.25     19.76 o 
  -2   2  18      615.88      657.13     37.38 o 
  -1   2  18        1.38      -19.76     15.02 o 
   0   2  18      235.23      244.20     23.39 o 
   1   2  18      232.33      182.79     18.41 o 
   2   2  18        0.82       -8.69     13.91 o 
   3   2  18        2.80       18.26     20.15 o 
   4   2  18     1080.07     1056.62     59.59 o 
   5   2  18       16.20        3.48     21.10 o 
   6   2  18      530.94      618.72     47.81 o 
  -4   3  18      108.35      172.68     41.57 o 
  -3   3  18      235.08      340.85     48.92 o 
  -2   3  18        0.27       -5.37     21.50 o 
  -1   3  18      689.79      669.38     49.31 o 
   0   3  18       25.90      125.97     25.92 o 
   1   3  18      254.15      273.68     25.53 o 
   2   3  18      304.44      272.89     43.47 o 
   3   3  18      221.83      271.94     40.23 o 
   4   3  18       18.14       33.59     28.92 o 
   5   3  18       67.37       70.10     23.79 o 
   6   3  18       97.94      109.06     26.16 o 
  -4   4  18      250.63      242.07     47.73 o 
  -3   4  18        6.35       -7.74     29.87 o 
  -2   4  18      361.09      423.36     41.10 o 
  -1   4  18       19.12       69.23     24.82 o 
   0   4  18       84.83       74.45     25.45 o 
   1   4  18       17.31       42.04     18.33 o 
   2   4  18       83.55      206.82     30.51 o 
   3   4  18      101.46      119.81     45.92 o 
   4   4  18      119.66       95.70     43.62 o 
   5   4  18      184.78      244.83     54.85 o 
   6   4  18      852.05      855.33     92.31 o 
  -3   5  18      268.01      282.84     50.34 o 
  -2   5  18        0.02       30.35     32.72 o 
  -1   5  18      554.58      596.83     48.84 o 
   0   5  18       30.17       62.20     25.21 o 
   1   5  18     1059.75     1040.10     61.64 o 
   2   5  18        7.49       13.12     28.53 o 
   3   5  18      173.30      221.28     52.63 o 
   4   5  18      151.77      228.08     52.79 o 
   5   5  18      106.26      125.89     47.65 o 
   6   5  18       21.18        6.24     42.04 o 
  -3   6  18      272.41      300.86     52.16 o 
  -2   6  18        5.75       55.32     34.61 o 
  -1   6  18       23.85       18.65     24.89 o 
   0   6  18       11.45       29.00     25.05 o 
   1   6  18       40.88       18.81     24.50 o 
   2   6  18       17.94       63.86     44.49 o 
   3   6  18      122.91       91.91     46.47 o 
   4   6  18      385.26      316.35     59.51 o 
   5   6  18       47.96       26.16     42.68 o 
  -2   7  18       80.79       75.95     36.59 o 
  -1   7  18      640.87      689.84     53.66 o 
   0   7  18       19.83       10.91     29.56 o 
   1   7  18      281.94      252.18     34.85 o 
   2   7  18       41.06       99.42     48.76 o 
   3   7  18      134.57      123.52     49.95 o 
   4   7  18       18.06       11.70     42.44 o 
   0   8  18       90.05      140.28     31.22 o 
   1   8  18        1.91       51.92     27.19 o 
   2   8  18      508.12      482.00     71.05 o 
   3   8  18        8.49       55.64     46.23 o 
   0  -3  19      384.10      408.18     36.83 o 
   1  -3  19       84.98      106.22     34.77 o 
   2  -3  19      152.06      189.27     37.93 o 
  -1  -2  19       95.79      109.61     35.96 o 
   0  -2  19        0.09       12.57     20.15 o 
   1  -2  19      317.19      302.37     43.78 o 
   2  -2  19        0.44       -2.61     26.32 o 
   3  -2  19      822.27      765.40     65.83 o 
   4  -2  19       46.17       98.87     35.17 o 
  -2  -1  19      321.29      314.85     33.19 o 
  -1  -1  19       32.22       55.95     22.37 o 
   0  -1  19      266.01      256.45     30.43 o 
   1  -1  19       95.00       91.12     31.61 o 
   2  -1  19        6.93        5.45     25.29 o 
   3  -1  19        8.34       -9.64     26.40 o 
   4  -1  19        2.84       35.01     30.82 o 
  -2   0  19       44.44       52.24     22.13 o 
  -1   0  19      339.54      294.30     31.77 o 
   0   0  19       43.50       20.63     20.39 o 
   1   0  19      701.23      717.82     50.42 o 
   2   0  19       67.82       76.97     24.10 o 
   3   0  19      555.39      726.67    129.45 o 
   4   0  19       20.34       23.16     35.09 o 
   5   0  19      252.20      400.36     81.24 o 
  -3   1  19       14.53       51.21     22.29 o 
  -2   1  19      700.75      756.15     56.51 o 
  -1   1  19       46.25       11.22     34.22 o 
   0   1  19      219.97      218.67     31.37 o 
   1   1  19        4.90        7.03     21.26 o 
   2   1  19       14.49       34.06     21.73 o 
   3   1  19       71.01       70.18     24.82 o 
   4   1  19      584.51      630.57     48.37 o 
   5   1  19       20.70       50.58     25.05 o 
  -3   2  19      231.98      364.24     52.87 o 
  -2   2  19        0.04      -42.12     28.37 o 
  -1   2  19      192.25      189.35     23.55 o 
   0   2  19       71.44       74.60     18.97 o 
   1   2  19      821.86      837.63     53.82 o 
   2   2  19       68.20       86.14     23.31 o 
   3   2  19      640.57      762.63     51.92 o 
   4   2  19       27.26       33.03     22.13 o 
   5   2  19      279.66      284.58     43.07 o 
  -3   3  19        0.49      -23.71     30.27 o 
  -2   3  19      362.23      399.81     54.29 o 
  -1   3  19       73.24      109.85     38.96 o 
   0   3  19       34.91       31.37     24.26 o 
   1   3  19       24.11       26.00     39.36 o 
   3   3  19       22.22        4.90     36.27 o 
   4   3  19      204.15      215.51     30.43 o 
   5   3  19        0.57      -16.99     21.02 o 
  -2   4  19        0.28       43.07     33.43 o 
  -1   4  19     1050.64     1042.16     63.46 o 
   0   4  19        4.22      -22.68     22.68 o 
   1   4  19      662.78      725.72     84.72 o 
   2   4  19        8.17       32.01     42.12 o 
   3   4  19      432.42      415.93     66.86 o 
   4   4  19       77.08      112.06     46.23 o 
   5   4  19        4.86       15.73     41.17 o 
  -2   5  19       59.65       17.54     33.11 o 
  -1   5  19        1.69      -14.70     24.02 o 
   0   5  19       30.28      101.47     28.92 o 
   1   5  19      107.14      117.99     48.05 o 
   2   5  19      202.10      223.42     55.16 o 
   3   5  19       40.26       30.74     43.23 o 
   4   5  19      460.29      367.56     62.99 o 
  -1   6  19      221.18      279.53     38.33 o 
   0   6  19       28.79       21.81     26.24 o 
   1   6  19      691.13      704.54     85.43 o 
   2   6  19       31.60      130.00     49.31 o 
   3   6  19      228.29      174.02     53.58 o 
   1   0  20        5.39       24.82     28.85 o 
   2   0  20       29.18       11.46     28.06 o 
   0   1  20        1.43       32.56     18.97 o 
   1   1  20      132.24      176.87     29.79 o 
   2   1  20      157.34      194.57     29.79 o 
   3   1  20      351.84      322.83     35.48 o 
   0   2  20      301.90      401.94    122.57 o 
   1   2  20       51.70       97.84     56.82 o 
   2   2  20       23.88       33.67     25.92 o 
   3   2  20        2.29        0.16     21.18 o 
   0   3  20       82.36      238.51     34.06 o 
   1   3  20      472.14      451.65     70.41 o 
   2   3  20        8.90       50.10     41.33 o 
   3   3  20      207.37      252.10     55.79 o 
   1   4  20       11.75       69.31     43.31 o 
   2   4  20       12.56       70.73     43.62 o 
                                                 
